# Supplementary material for: Bis(cinnamato-κO)(1,10-phenanthroline-κ2 N,N′)copper(II)
Source: Acta Crystallogr Sect E Struct Rep Online. 2013 Apr 20;69(Pt 5):m277. doi: 10.1107/S1600536813010350 (PMC3647814; doi:10.1107/S1600536813010350)
Supplement: Supplementary file 1 [file e-69-0m277-sup1.cif]

##############################################################################
#                                                                            #
# This CIF contains the data in a paper accepted for publication in          #
# Acta Crystallographica Section E. It conforms to the requirements of       #
# Notes for Authors for Acta Crystallographica Section E, and has been       #
# peer reviewed under the auspices of the IUCr Commission on Journals.       #
#                                                                            #
# Full details of the Crystallographic Information File format               #
# are given in the paper "The Crystallographic Information File (CIF):       #
# a New Standard Archive File for Crystallography" by S. R. Hall, F. H.      #
# Allen and I. D. Brown [Acta Cryst. (1991), A47, 655-685].                  #
#                                                                            #
# The current version of the core CIF dictionary is obtainable from          #
# ftp://ftp.iucr.org/pub/cif_core.dic.                                       #
#                                                                            #
# Software is freely available for graphical display of the structure(s)     #
# in this CIF. For information consult the CIF software page                 #
# http://www.iucr.org/resources/cif/software.                                #
#                                                                            #
# This file may be used for bona fide research purposes within the           #
# scientific community so long as proper attribution is given to the journal # 
# article from which it was obtained.                                        #
#                                                                            #
##############################################################################
data_global
_audit_creation_method     'WinGX routine CIF_UPDATE'
_audit_conform_dict_name     cif_core.dic
_audit_conform_dict_version     2.4
_journal_date_recd_electronic     2013-04-11
_journal_date_accepted     2013-04-16
_journal_name_full     'Acta Crystallographica, Section E'
_journal_year     2013
_journal_volume     69
_journal_issue      5
_journal_page_first     m277
_journal_page_last     m277
_journal_paper_category     QM
_journal_paper_doi     10.1107/S1600536813010350
_journal_coeditor_code     VM2193
_publ_contact_author_name     'Meriem, Benslimane'
_publ_contact_author_address
;
Unit\'e de Recherche de Chimie de l'Environnement et Mol\'eculaire Structurale
Facult\'e des Sciences Exactes,
D\'epartement de Chimie,
Universit\'e Mentouri de Constantine
25000 Constantine
Algeria
;
_publ_contact_author_email     'b_meriem80@yahoo.fr'
_publ_contact_author_fax     '00 (213) 31 81 86 01'
_publ_contact_author_phone     '00 (213) 63 91 87 99'
_publ_section_title
;\
Bis(cinnamato-\k<i>O</i>)(1,10-phenanthroline-\k^2^<i>N</i>,<i>N</i>')\
copper(II)
;
loop_
    _publ_author_name
    _publ_author_address
    'Benslimane, Meriem'
;
Unit\'e de Recherche de Chimie de l'Environnement et Mol\'eculaire Structurale
Facult\'e des Sciences Exactes,
D\'epartement de Chimie,
Universit\'e Mentouri de Constantine
25000 Constantine
Algeria
;
    'Redjel, Yasmine Kheira'
;
Unit\'e de Recherche de Chimie de l'Environnement et Mol\'eculaire Structurale
Facult\'e des Sciences Exactes,
D\'epartement de Chimie,
Universit\'e Mentouri de Constantine
25000 Constantine
Algeria
;
    'Merazig, Hocine'
;
Unit\'e de Recherche de Chimie de l'Environnement et Mol\'eculaire Structurale
Facult\'e des Sciences Exactes,
D\'epartement de Chimie,
Universit\'e Mentouri de Constantine
25000 Constantine
Algeria
;
    'Jean-Claude Daran '
;
Laboratoire de Chimie de Coordination
UPR-CNRS 8241, 205 route de Narbonne
31077 Toulouse Cedex 4
France
;
data_I
_audit_creation_method     SHELXL-97
_chemical_name_systematic
;
Bis(cinnamato-\k<i>O</i>)(1,10-phenanthroline-\k^2^<i>N</i>,<i>N</i>')copper(II)
;
_chemical_name_common     ?
_chemical_formula_moiety     'C30 H22 Cu N2 O4'
_chemical_formula_sum     'C30 H22 Cu N2 O4'
_chemical_formula_iupac     '[Cu (C9 H7 O2)2 (C12 H8 N2)]'
_chemical_formula_weight     538.04
_chemical_melting_point     ?
_symmetry_cell_setting     monoclinic
_symmetry_space_group_name_H-M     'C 2/c'
_symmetry_space_group_name_Hall     '-C 2yc'
loop_
    _symmetry_equiv_pos_as_xyz
    'x, y, z'
    '-x, y, -z+1/2'
    'x+1/2, y+1/2, z'
    '-x+1/2, y+1/2, -z+1/2'
    '-x, -y, -z'
    'x, -y, z-1/2'
    '-x+1/2, -y+1/2, -z'
    'x+1/2, -y+1/2, z-1/2'
_cell_length_a     24.486(5)
_cell_length_b     9.986(5)
_cell_length_c     10.710(5)
_cell_angle_alpha     90.0
_cell_angle_beta     109.623(5)
_cell_angle_gamma     90.0
_cell_volume     2466.7(18)
_cell_formula_units_Z     4
_cell_measurement_reflns_used     1791
_cell_measurement_theta_min     2.80
_cell_measurement_theta_max     24.91
_cell_measurement_temperature     180(2)
_cell_special_details     ?
_exptl_crystal_description     platelet
_exptl_crystal_colour     blue
_exptl_crystal_size_max     0.35
_exptl_crystal_size_mid     0.17
_exptl_crystal_size_min     0.09
_exptl_crystal_density_diffrn     1.449
_exptl_crystal_density_meas     ?
_exptl_crystal_density_method     'not measured'
_exptl_crystal_F_000     1108
_exptl_absorpt_coefficient_mu     0.926
_exptl_absorpt_correction_type     multi-scan
_exptl_absorpt_process_details     '(SADABS; Sheldrick, 2008<i>a</i>)'
_exptl_absorpt_correction_T_min     0.7969
_exptl_absorpt_correction_T_max     1.000
_exptl_special_details     ?
_diffrn_ambient_temperature     180(2)
_diffrn_radiation_type     MoK\a
_diffrn_radiation_wavelength     0.71073
_diffrn_radiation_source     'fine-focus sealed tube'
_diffrn_radiation_monochromator     graphite
_diffrn_measurement_device_type     'Bruker APEXII CCD'
_diffrn_measurement_method     '\f and \w scans'
_diffrn_detector_area_resol_mean     ?
_diffrn_reflns_number     6897
_diffrn_reflns_av_R_equivalents     0.0500
_diffrn_reflns_av_sigmaI/netI     0.0487
_diffrn_reflns_theta_min     3.20
_diffrn_reflns_theta_max     25.06
_diffrn_reflns_theta_full     25.06
_diffrn_measured_fraction_theta_max     0.991
_diffrn_measured_fraction_theta_full     0.991
_diffrn_reflns_limit_h_min     -29
_diffrn_reflns_limit_h_max     28
_diffrn_reflns_limit_k_min     -11
_diffrn_reflns_limit_k_max     11
_diffrn_reflns_limit_l_min     -12
_diffrn_reflns_limit_l_max     12
_diffrn_standards_number     ?
_diffrn_standards_interval_count     ?
_diffrn_standards_interval_time     ?
_diffrn_standards_decay_%     ?
_refine_special_details
;
Refinement of <i>F</i>^2^ against ALL reflections. The weighted <i>R</i>-factor
<i>wR</i> and goodness of fit <i>S</i> are based on <i>F</i>^2^, conventional
<i>R</i>-factors <i>R</i> are based on <i>F</i>, with <i>F</i> set to zero for
negative <i>F</i>^2^. The threshold expression of <i>F</i>^2^ >
\s(<i>F</i>^2^) is used only for calculating <i>R</i>-factors(gt) <i>etc</i>.
and is not relevant to the choice of reflections for refinement.
<i>R</i>-factors based on <i>F</i>^2^ are statistically about twice as large
as those based on <i>F</i>, and <i>R</i>- factors based on ALL data will be
even larger.
;
_reflns_number_total     2172
_reflns_number_gt     1698
_reflns_threshold_expression     I>2\s(I)
_refine_ls_structure_factor_coef     Fsqd
_refine_ls_matrix_type     full
_refine_ls_R_factor_all     0.0576
_refine_ls_R_factor_gt     0.0392
_refine_ls_wR_factor_gt     0.0926
_refine_ls_wR_factor_ref     0.1001
_refine_ls_goodness_of_fit_ref     1.075
_refine_ls_restrained_S_all     1.075
_refine_ls_number_reflns     2172
_refine_ls_number_parameters     168
_refine_ls_number_restraints     0
_refine_ls_hydrogen_treatment     constr
_refine_ls_weighting_scheme     calc
_refine_ls_weighting_details
         'calc w=1/[\s^2^(Fo^2^)+(0.0509P)^2^+0.0000P] where P=(Fo^2^+2Fc^2^)/3'
_atom_sites_solution_hydrogens     geom
_atom_sites_solution_primary     direct
_atom_sites_solution_secondary     difmap
_refine_ls_shift/su_max     0.000
_refine_ls_shift/su_mean     0.000
_refine_diff_density_max     0.369
_refine_diff_density_min     -0.374
_refine_ls_extinction_method     none
_refine_ls_extinction_coef     ?
loop_
    _atom_type_symbol
    _atom_type_description
    _atom_type_scat_dispersion_real
    _atom_type_scat_dispersion_imag
    _atom_type_scat_source
    'C' 'C' 0.0033 0.0016
                         'International Tables Vol C Tables 4.2.6.8 and 6.1.1.4'
    'H' 'H' 0.0000 0.0000
                         'International Tables Vol C Tables 4.2.6.8 and 6.1.1.4'
    'N' 'N' 0.0061 0.0033
                         'International Tables Vol C Tables 4.2.6.8 and 6.1.1.4'
    'O' 'O' 0.0106 0.0060
                         'International Tables Vol C Tables 4.2.6.8 and 6.1.1.4'
    'Cu' 'Cu' 0.3201 1.2651
                         'International Tables Vol C Tables 4.2.6.8 and 6.1.1.4'
_computing_data_collection     'APEX2 (Bruker, 2012)'
_computing_cell_refinement     'SAINT (Bruker, 2012)'
_computing_data_reduction     'SAINT (Bruker, 2012)'
_computing_structure_solution     'SIR92 (Altomare <i>et al.</i>, 1993)'
_computing_structure_refinement     'SHELXL97 (Sheldrick, 2008<i>b</i>)'
_computing_molecular_graphics
   'ORTEPIII (Burnett & Johnson, 1996) and ORTEP-3 for Windows (Farrugia, 2012)'
_computing_publication_material     'SHELXL97 (Sheldrick, 2008<i>b</i>)'
loop_
    _atom_site_type_symbol
    _atom_site_label
    _atom_site_fract_x
    _atom_site_fract_y
    _atom_site_fract_z
    _atom_site_U_iso_or_equiv
    _atom_site_adp_type
    _atom_site_calc_flag
    _atom_site_refinement_flags
    _atom_site_occupancy
    _atom_site_symmetry_multiplicity
    _atom_site_disorder_assembly
    _atom_site_disorder_group
    Cu Cu1 0.0000 0.45859(4) 0.2500 0.03280(19) Uani d S 1 2 . .
    O O1 0.04096(9) 0.59098(18) 0.3818(2) 0.0401(5) Uani d . 1 1 . .
    O O2 0.10280(9) 0.5414(2) 0.2789(2) 0.0519(6) Uani d . 1 1 . .
    N N1 -0.03295(11) 0.3059(2) 0.1237(2) 0.0347(6) Uani d . 1 1 . .
    C C1 0.09029(13) 0.6012(3) 0.3663(3) 0.0370(7) Uani d . 1 1 . .
    C C4 0.17627(13) 0.7909(3) 0.6862(3) 0.0395(7) Uani d . 1 1 . .
    C C3 0.13359(13) 0.7143(3) 0.5815(3) 0.0408(7) Uani d . 1 1 . .
    H H3 0.1023 0.6808 0.6023 0.049 Uiso calc R 1 1 . .
    C C10 -0.01823(13) 0.1841(2) 0.1824(3) 0.0356(7) Uani d . 1 1 . .
    C C2 0.13404(13) 0.6868(3) 0.4616(3) 0.0404(7) Uani d . 1 1 . .
    H H2 0.1635 0.7232 0.4355 0.049 Uiso calc R 1 1 . .
    C C11 -0.03787(14) 0.0630(3) 0.1159(3) 0.0441(8) Uani d . 1 1 . .
    C C15 -0.01798(15) -0.0590(3) 0.1870(4) 0.0557(10) Uani d . 1 1 . .
    H H15 -0.0303 -0.1404 0.1446 0.067 Uiso calc R 1 1 . .
    C C13 -0.08989(16) 0.1950(3) -0.0730(3) 0.0532(9) Uani d . 1 1 . .
    H H13 -0.1148 0.2016 -0.1601 0.064 Uiso calc R 1 1 . .
    C C14 -0.06717(14) 0.3102(3) -0.0004(3) 0.0452(8) Uani d . 1 1 . .
    H H14 -0.0766 0.3932 -0.0415 0.054 Uiso calc R 1 1 . .
    C C12 -0.07512(16) 0.0728(3) -0.0149(4) 0.0553(9) Uani d . 1 1 . .
    H H12 -0.0900 -0.0045 -0.0627 0.066 Uiso calc R 1 1 . .
    C C5 0.22409(15) 0.8532(3) 0.6695(4) 0.0561(9) Uani d . 1 1 . .
    H H5 0.2299 0.8461 0.5882 0.067 Uiso calc R 1 1 . .
    C C9 0.16966(16) 0.8046(4) 0.8080(4) 0.0679(11) Uani d . 1 1 . .
    H H9 0.1381 0.7643 0.8227 0.081 Uiso calc R 1 1 . .
    C C6 0.26283(16) 0.9246(4) 0.7689(4) 0.0698(11) Uani d . 1 1 . .
    H H6 0.2946 0.9649 0.7553 0.084 Uiso calc R 1 1 . .
    C C7 0.25464(18) 0.9363(4) 0.8886(4) 0.0843(14) Uani d . 1 1 . .
    H H7 0.2807 0.9854 0.9566 0.101 Uiso calc R 1 1 . .
    C C8 0.20818(19) 0.8758(5) 0.9079(4) 0.0931(16) Uani d . 1 1 . .
    H H8 0.2027 0.8831 0.9895 0.112 Uiso calc R 1 1 . .
loop_
    _atom_site_aniso_label
    _atom_site_aniso_U_11
    _atom_site_aniso_U_22
    _atom_site_aniso_U_33
    _atom_site_aniso_U_12
    _atom_site_aniso_U_13
    _atom_site_aniso_U_23
    Cu1 0.0344(3) 0.0269(3) 0.0355(3) 0.000 0.0096(2) 0.000
    O1 0.0352(12) 0.0329(10) 0.0490(13) -0.0009(9) 0.0099(10) -0.0058(9)
    O2 0.0536(14) 0.0582(13) 0.0475(14) -0.0047(11) 0.0216(12) -0.0047(11)
    N1 0.0404(15) 0.0285(12) 0.0361(15) -0.0019(10) 0.0141(12) -0.0016(10)
    C1 0.0395(18) 0.0278(14) 0.0384(18) 0.0010(13) 0.0061(14) 0.0090(13)
    C4 0.0333(17) 0.0362(15) 0.045(2) -0.0030(13) 0.0084(15) -0.0023(13)
    C3 0.0328(17) 0.0355(16) 0.051(2) -0.0023(13) 0.0105(15) 0.0022(14)
    C10 0.0384(18) 0.0282(14) 0.0481(18) -0.0020(12) 0.0249(15) -0.0033(12)
    C2 0.0355(17) 0.0387(16) 0.044(2) -0.0061(13) 0.0098(15) 0.0046(13)
    C11 0.0487(19) 0.0355(16) 0.056(2) -0.0084(14) 0.0275(17) -0.0119(14)
    C15 0.067(3) 0.0255(15) 0.087(3) -0.0056(15) 0.043(2) -0.0087(14)
    C13 0.060(2) 0.056(2) 0.040(2) -0.0139(17) 0.0126(18) -0.0140(16)
    C14 0.052(2) 0.0440(17) 0.039(2) -0.0028(15) 0.0138(17) -0.0022(14)
    C12 0.064(2) 0.0479(19) 0.061(2) -0.0189(17) 0.030(2) -0.0251(16)
    C5 0.054(2) 0.062(2) 0.055(2) -0.0205(18) 0.0213(18) -0.0090(17)
    C9 0.054(2) 0.095(3) 0.061(3) -0.031(2) 0.028(2) -0.027(2)
    C6 0.056(2) 0.075(2) 0.080(3) -0.0317(19) 0.025(2) -0.019(2)
    C7 0.066(3) 0.108(3) 0.078(3) -0.044(3) 0.024(2) -0.047(3)
    C8 0.080(3) 0.142(4) 0.067(3) -0.052(3) 0.039(3) -0.049(3)
_geom_special_details
;
All s.u.'s (except the s.u. in the dihedral angle between two l.s. planes) are
estimated using the full covariance matrix. The cell s.u.'s are taken into
account individually in the estimation of s.u.'s in distances, angles and
torsion angles; correlations between s.u.'s in cell parameters are only used
when they are defined by crystal symmetry. An approximate (isotropic)
treatment of cell s.u.'s is used for estimating s.u.'s involving l.s. planes.
;
loop_
    _geom_bond_atom_site_label_1
    _geom_bond_atom_site_label_2
    _geom_bond_site_symmetry_2
    _geom_bond_distance
    _geom_bond_publ_flag
    Cu1 O1 . 1.948(2) ?
    Cu1 O1 2 1.948(2) ?
    Cu1 N1 . 2.018(2) ?
    Cu1 N1 2 2.018(2) ?
    O1 C1 . 1.277(3) ?
    O2 C1 . 1.232(3) ?
    N1 C14 . 1.313(4) ?
    N1 C10 . 1.360(3) ?
    C1 C2 . 1.479(4) ?
    C4 C9 . 1.374(5) ?
    C4 C5 . 1.390(4) ?
    C4 C3 . 1.466(4) ?
    C3 C2 . 1.316(4) ?
    C3 H3 . 0.9300 ?
    C10 C11 . 1.404(4) ?
    C10 C10 2 1.424(6) ?
    C2 H2 . 0.9300 ?
    C11 C12 . 1.395(5) ?
    C11 C15 . 1.433(4) ?
    C15 C15 2 1.342(7) ?
    C15 H15 . 0.9300 ?
    C13 C12 . 1.363(5) ?
    C13 C14 . 1.395(4) ?
    C13 H13 . 0.9300 ?
    C14 H14 . 0.9300 ?
    C12 H12 . 0.9300 ?
    C5 C6 . 1.365(5) ?
    C5 H5 . 0.9300 ?
    C9 C8 . 1.365(5) ?
    C9 H9 . 0.9300 ?
    C6 C7 . 1.368(5) ?
    C6 H6 . 0.9300 ?
    C7 C8 . 1.364(5) ?
    C7 H7 . 0.9300 ?
    C8 H8 . 0.9300 ?
loop_
    _geom_angle_atom_site_label_1
    _geom_angle_atom_site_label_2
    _geom_angle_atom_site_label_3
    _geom_angle_site_symmetry_1
    _geom_angle_site_symmetry_3
    _geom_angle
    _geom_angle_publ_flag
    N1 Cu1 N1 . 2 81.84(14) ?
    C1 O1 Cu1 . . 103.84(18) ?
    C14 N1 C10 . . 118.5(2) ?
    C14 N1 Cu1 . . 129.00(19) ?
    C10 N1 Cu1 . . 112.4(2) ?
    O2 C1 O1 . . 123.2(3) ?
    O2 C1 C2 . . 119.8(3) ?
    O1 C1 C2 . . 117.0(3) ?
    C9 C4 C5 . . 116.8(3) ?
    C9 C4 C3 . . 119.8(3) ?
    C5 C4 C3 . . 123.4(3) ?
    C2 C3 C4 . . 128.1(3) ?
    C2 C3 H3 . . 115.9 ?
    C4 C3 H3 . . 115.9 ?
    N1 C10 C11 . . 122.9(3) ?
    N1 C10 C10 . 2 116.64(16) ?
    C11 C10 C10 . 2 120.45(19) ?
    C3 C2 C1 . . 123.5(3) ?
    C3 C2 H2 . . 118.2 ?
    C1 C2 H2 . . 118.2 ?
    C12 C11 C10 . . 116.5(3) ?
    C12 C11 C15 . . 125.7(3) ?
    C10 C11 C15 . . 117.8(3) ?
    C15 C15 C11 2 . 121.72(19) ?
    C15 C15 H15 2 . 119.1 ?
    C11 C15 H15 . . 119.1 ?
    C12 C13 C14 . . 119.3(3) ?
    C12 C13 H13 . . 120.4 ?
    C14 C13 H13 . . 120.4 ?
    N1 C14 C13 . . 122.4(3) ?
    N1 C14 H14 . . 118.8 ?
    C13 C14 H14 . . 118.8 ?
    C13 C12 C11 . . 120.3(3) ?
    C13 C12 H12 . . 119.8 ?
    C11 C12 H12 . . 119.8 ?
    C6 C5 C4 . . 121.9(3) ?
    C6 C5 H5 . . 119.1 ?
    C4 C5 H5 . . 119.1 ?
    C8 C9 C4 . . 121.7(3) ?
    C8 C9 H9 . . 119.1 ?
    C4 C9 H9 . . 119.1 ?
    C5 C6 C7 . . 119.6(3) ?
    C5 C6 H6 . . 120.2 ?
    C7 C6 H6 . . 120.2 ?
    C8 C7 C6 . . 119.8(4) ?
    C8 C7 H7 . . 120.1 ?
    C6 C7 H7 . . 120.1 ?
    C9 C8 C7 . . 120.3(4) ?
    C9 C8 H8 . . 119.9 ?
    C7 C8 H8 . . 119.9 ?
loop_
    _geom_hbond_atom_site_label_D
    _geom_hbond_atom_site_label_H
    _geom_hbond_atom_site_label_A
    _geom_hbond_site_symmetry_A
    _geom_hbond_distance_DH
    _geom_hbond_distance_HA
    _geom_hbond_distance_DA
    _geom_hbond_angle_DHA
    _geom_hbond_publ_flag
    C14 H14 O2 5_565 0.9300 2.4900 3.176(5) 131.00 yes
_iucr_refine_instructions_details
;
TITL scan_0m_C2_c in C2/c
CELL  0.71073  24.4860   9.9860  10.7100   90.000  109.623   90.000
ZERR     4.00   0.0050   0.0050   0.0050    0.005    0.005    0.005
LATT   7
SYMM  - X,   Y, 1/2 - Z
SFAC  C    H    N    O    CU
UNIT  120  88   8    16   4
MERG   2
OMIT     2   0   0
OMIT     1   1   0
OMIT     4   0   4
OMIT     6   0   6
FMAP   2
PLAN   25
ACTA
BOND   $H
CONF
L.S.   8
WGHT    0.050900
FVAR       0.28534
CU1   5    0.000000    0.458586    0.250000    10.50000    0.03436    0.02689 =
         0.03555    0.00000    0.00963    0.00000
O1    4    0.040962    0.590976    0.381815    11.00000    0.03524    0.03285 =
         0.04897   -0.00580    0.00991   -0.00087
O2    4    0.102802    0.541441    0.278936    11.00000    0.05356    0.05818 =
         0.04753   -0.00468    0.02161   -0.00473
N1    3   -0.032953    0.305866    0.123693    11.00000    0.04039    0.02849 =
         0.03613   -0.00159    0.01411   -0.00185
C1    1    0.090290    0.601218    0.366285    11.00000    0.03950    0.02782 =
         0.03845    0.00896    0.00608    0.00097
C4    1    0.176267    0.790909    0.686168    11.00000    0.03331    0.03622 =
         0.04522   -0.00226    0.00838   -0.00305
C3    1    0.133588    0.714251    0.581463    11.00000    0.03280    0.03547 =
         0.05147    0.00216    0.01045   -0.00230
AFIX  43
H3    2    0.102265    0.680800    0.602328    11.00000   -1.20000
AFIX   0
C10   1   -0.018228    0.184120    0.182367    11.00000    0.03841    0.02824 =
         0.04806   -0.00329    0.02491   -0.00196
C2    1    0.134044    0.686826    0.461603    11.00000    0.03552    0.03869 =
         0.04436    0.00460    0.00981   -0.00613
AFIX  43
H2    2    0.163462    0.723246    0.435472    11.00000   -1.20000
AFIX   0
C11   1   -0.037868    0.062995    0.115910    11.00000    0.04866    0.03553 =
         0.05558   -0.01195    0.02754   -0.00839
C15   1   -0.017984   -0.059027    0.186967    11.00000    0.06719    0.02555 =
         0.08735   -0.00874    0.04318   -0.00559
AFIX  43
H15   2   -0.030332   -0.140368    0.144604    11.00000   -1.20000
AFIX   0
C13   1   -0.089889    0.195020   -0.072981    11.00000    0.06020    0.05618 =
         0.04008   -0.01396    0.01262   -0.01389
AFIX  43
H13   2   -0.114844    0.201587   -0.160073    11.00000   -1.20000
AFIX   0
C14   1   -0.067172    0.310214   -0.000418    11.00000    0.05212    0.04401 =
         0.03853   -0.00220    0.01382   -0.00279
AFIX  43
H14   2   -0.076625    0.393160   -0.041508    11.00000   -1.20000
AFIX   0
C12   1   -0.075122    0.072771   -0.014886    11.00000    0.06362    0.04787 =
         0.06118   -0.02511    0.02998   -0.01886
AFIX  43
H12   2   -0.089958   -0.004525   -0.062683    11.00000   -1.20000
AFIX   0
C5    1    0.224091    0.853223    0.669455    11.00000    0.05400    0.06162 =
         0.05494   -0.00898    0.02132   -0.02052
AFIX  43
H5    2    0.229861    0.846105    0.588201    11.00000   -1.20000
AFIX   0
C9    1    0.169665    0.804604    0.808001    11.00000    0.05416    0.09466 =
         0.06150   -0.02720    0.02835   -0.03132
AFIX  43
H9    2    0.138133    0.764294    0.822737    11.00000   -1.20000
AFIX   0
C6    1    0.262828    0.924560    0.768862    11.00000    0.05594    0.07456 =
         0.08034   -0.01940    0.02467   -0.03174
AFIX  43
H6    2    0.294598    0.964935    0.755278    11.00000   -1.20000
AFIX   0
C7    1    0.254645    0.936323    0.888610    11.00000    0.06631    0.10785 =
         0.07817   -0.04736    0.02365   -0.04395
AFIX  43
H7    2    0.280669    0.985393    0.956614    11.00000   -1.20000
AFIX   0
C8    1    0.208179    0.875818    0.907893    11.00000    0.08044    0.14242 =
         0.06723   -0.04914    0.03926   -0.05168
AFIX  43
H8    2    0.202720    0.883125    0.989467    11.00000   -1.20000
HKLF 4
REM  scan_0m_C2_c in C2/c
REM R1 =  0.0392 for   1698 Fo > 4sig(Fo)  and  0.0576 for all   2172 data
REM    168 parameters refined using      0 restraints
END
WGHT      0.0503      0.0000
REM Highest difference peak  0.369,  deepest hole -0.374,  1-sigma level  0.062
Q1    1   0.0377  0.4635  0.2049  11.00000  0.05    0.37
Q2    1   0.0113  0.3564  0.2209  11.00000  0.05    0.31
Q3    1  -0.0105  0.1897  0.2582  11.00000  0.05    0.24
Q4    1  -0.0215  0.1137  0.1402  11.00000  0.05    0.23
Q5    1   0.1261  0.5491  0.2560  11.00000  0.05    0.23
Q6    1  -0.0477  0.0565  0.0518  11.00000  0.05    0.21
Q7    1  -0.0293  0.5685  0.2868  11.00000  0.05    0.21
Q8    1   0.0000  0.5532  0.2500  10.50000  0.05    0.21
Q9    1  -0.0594  0.3386 -0.0130  11.00000  0.05    0.20
Q10   1   0.0995  0.6677  0.3888  11.00000  0.05    0.20
Q11   1   0.0315  0.4608  0.3455  11.00000  0.05    0.20
Q12   1   0.0987  0.7216  0.6317  11.00000  0.05    0.20
Q13   1   0.0377  0.6722  0.3874  11.00000  0.05    0.20
Q14   1   0.0209  0.5906  0.4109  11.00000  0.05    0.19
Q15   1  -0.0545 -0.1328  0.0852  11.00000  0.05    0.19
Q16   1   0.1253  0.6937  0.6008  11.00000  0.05    0.19
Q17   1  -0.0237 -0.0226  0.2493  11.00000  0.05    0.18
Q18   1  -0.0170 -0.0912  0.2075  11.00000  0.05    0.18
Q19   1   0.1108  0.6158  0.6285  11.00000  0.05    0.18
Q20   1   0.2597  0.8601  0.7428  11.00000  0.05    0.18
Q21   1   0.2714  1.0638  0.7222  11.00000  0.05    0.18
Q22   1   0.1287  0.7354  0.4980  11.00000  0.05    0.18
Q23   1   0.0654  0.5863  0.4196  11.00000  0.05    0.17
Q24   1   0.1852  0.7514  0.7659  11.00000  0.05    0.17
Q25   1  -0.0353  0.0270  0.1656  11.00000  0.05    0.17
;
