# Supplementary material for: Bis(cinnamato-κO)(1,10-phenanthroline-κ2 N,N′)copper(II)
Source: Acta Crystallogr Sect E Struct Rep Online. 2013 Apr 20;69(Pt 5):m277. doi: 10.1107/S1600536813010350 (PMC3647814; doi:10.1107/S1600536813010350)
Supplement: Supplementary file 2 [file e-69-0m277-Isup2.hkl]

#
# h,k,l, Fc-squared, Fo-squared, sigma(Fo-squared) and status flag
#
data_I
_shelx_title ' scan_0m_C2_c in C2/c'
_shelx_refln_list_code          4
_shelx_F_calc_maximum      340.02
_exptl_crystal_F_000      1108.00
_reflns_d_resolution_high  0.8390
 
loop_
 _symmetry_equiv_pos_as_xyz
 'x, y, z'
 '-x, y, -z+1/2'
 'x+1/2, y+1/2, z'
 '-x+1/2, y+1/2, -z+1/2'
 '-x, -y, -z'
 'x, -y, z-1/2'
 '-x+1/2, -y+1/2, -z'
 'x+1/2, -y+1/2, z-1/2'
 
_cell_length_a    24.4860
_cell_length_b     9.9860
_cell_length_c    10.7100
_cell_angle_alpha  90.000
_cell_angle_beta  109.623
_cell_angle_gamma  90.000
 
_shelx_F_squared_multiplier     1.000
 
loop_
 _refln_index_h
 _refln_index_k
 _refln_index_l
 _refln_F_squared_calc
 _refln_F_squared_meas
 _refln_F_squared_sigma
 _refln_observed_status
   4   0   0    27197.91    20709.59    751.16 o
   6   0   0       52.26       65.62     21.24 o
   8   0   0    11156.54    11202.73    240.27 o
  10   0   0     3674.12     3563.04     97.28 o
  12   0   0     4538.93     4365.86    117.93 o
  14   0   0       90.54       81.09     42.03 o
  16   0   0       74.60      107.44     48.59 o
  18   0   0      133.52      166.09     58.08 o
  20   0   0      145.61      145.31     74.83 o
  22   0   0     2914.70     2955.99    123.26 o
  24   0   0     1362.02     1339.22    127.03 o
  26   0   0       33.01      186.47    200.42 o
   5   1   0      858.01     1002.59     67.30 o
   7   1   0     6301.14     6276.38    100.66 o
   9   1   0    10823.30    11114.92    170.52 o
  11   1   0     2107.46     1921.64     49.47 o
  13   1   0     1729.05     1730.91     52.03 o
  15   1   0      666.40      637.59     40.22 o
  17   1   0     2872.70     2978.63     77.62 o
  19   1   0     1887.46     2027.89     70.47 o
  21   1   0     4433.38     4698.93    134.89 o
  23   1   0      775.09      882.11     67.74 o
  25   1   0      771.77      810.09     69.13 o
  27   1   0      247.97      357.25     77.86 o
   0   2   0     1697.06     1848.88     44.64 o
   4   2   0    33582.36    34289.82    561.94 o
   6   2   0     1251.27     1366.65     43.57 o
   8   2   0     8438.34     8080.26    148.37 o
  10   2   0     7674.94     7530.10    142.99 o
  12   2   0     4253.96     3986.91     93.93 o
  14   2   0      542.16      533.83     51.07 o
  16   2   0     1016.17     1058.03     60.34 o
  18   2   0     1589.80     1742.66     80.10 o
  20   2   0     4922.94     4856.75    167.88 o
  22   2   0      170.17      257.63     53.20 o
  24   2   0      550.14      670.71     65.50 o
  26   2   0     1226.58     1404.46    168.60 o
   1   3   0     1452.11     1393.80     40.22 o
   3   3   0      194.78      198.38     10.74 o
   5   3   0    14878.63    14839.30    274.80 o
   7   3   0      481.40      446.89     29.59 o
   9   3   0    11333.14    11630.30    229.99 o
  11   3   0    12245.72    12164.17    221.02 o
  13   3   0     3772.79     3940.00     97.29 o
  15   3   0       18.98       27.96     40.24 o
  17   3   0     2339.75     2209.68     86.19 o
  19   3   0     2586.80     2562.66     95.46 o
  21   3   0      239.79      275.61     55.08 o
  23   3   0      287.10      300.99     58.85 o
  25   3   0       58.04      169.80     86.68 o
   0   4   0      104.20       49.09     20.79 o
   2   4   0     2055.73     1879.93     36.04 o
   4   4   0      548.21      710.94     26.56 o
   6   4   0     6338.19     6322.75     92.16 o
   8   4   0     3513.95     3486.03     78.54 o
  10   4   0     1264.45     1147.64     62.42 o
  12   4   0     1949.30     1737.44     66.43 o
  14   4   0       53.54       34.14     55.25 o
  16   4   0     2477.05     2387.30     86.68 o
  18   4   0      320.26      262.16     52.34 o
  20   4   0      171.68      199.18     52.64 o
  22   4   0       46.73      -14.26     67.82 o
  24   4   0       27.00       -6.46     66.46 o
   1   5   0      380.13      354.99     19.42 o
   3   5   0      397.81      448.31     21.43 o
   5   5   0        1.78       23.66     19.82 o
   7   5   0     1451.70     1442.72     52.72 o
   9   5   0      588.60      468.71     27.68 o
  11   5   0      869.44      897.66     48.03 o
  13   5   0        1.27       27.37     35.37 o
  15   5   0     4826.01     4791.96    117.43 o
  17   5   0       20.24        5.74     39.32 o
  19   5   0       50.28        7.57     44.22 o
  21   5   0       39.92        2.30     47.13 o
  23   5   0        0.64      -39.71     49.04 o
   0   6   0      625.33      619.07     47.07 o
   2   6   0      269.75      259.15     20.04 o
   4   6   0      275.64      272.92     27.79 o
   6   6   0      551.51      552.66     29.65 o
   8   6   0      202.00      163.18     34.16 o
  10   6   0      146.27      185.82     26.56 o
  12   6   0        0.98       -2.45     25.72 o
  14   6   0      498.55      414.41     44.24 o
  16   6   0        1.55      -14.74     38.90 o
  18   6   0       97.42       39.94     44.34 o
  20   6   0      166.88      100.31     49.12 o
  22   6   0       97.53       56.83     67.71 o
   1   7   0      241.39      248.80     22.99 o
   3   7   0       15.11        5.17     31.65 o
   5   7   0       28.16       22.87     33.31 o
   7   7   0       15.20      -12.54     37.63 o
   9   7   0     1157.62     1149.51     43.67 o
  11   7   0     1632.15     1600.90     53.23 o
  13   7   0      137.88      122.71     29.42 o
  15   7   0       79.28       99.69     35.84 o
  17   7   0       24.76      -26.87     52.34 o
  19   7   0       13.86      -58.49     58.49 o
  21   7   0      279.42      318.23     71.63 o
   0   8   0    13750.75    13635.36    267.30 o
   2   8   0     4889.61     4792.95     84.28 o
   4   8   0     1372.64     1291.12     43.35 o
   6   8   0      724.04      743.16     36.24 o
   8   8   0      817.26      839.24     38.65 o
  10   8   0        4.22       11.70     32.69 o
  12   8   0      528.73      583.57     66.95 o
  14   8   0        3.63      -34.40     78.84 o
  16   8   0      207.33      209.34     61.58 o
  18   8   0       46.78       15.99     59.51 o
  20   8   0        6.11       68.09     72.23 o
   1   9   0        9.75       17.21     21.89 o
   3   9   0        4.99        4.84     27.80 o
   5   9   0      379.96      423.94     40.75 o
   7   9   0      410.34      469.12     42.24 o
   9   9   0      388.27      439.10     51.84 o
  11   9   0     1172.01     1249.93    101.40 o
  13   9   0      258.78      236.58     59.49 o
  15   9   0      412.09      367.63     65.32 o
  17   9   0      743.02      694.86     95.76 o
   0  10   0       16.72        1.64     34.54 o
   2  10   0      212.56      287.22     38.15 o
   4  10   0     1817.93     1772.01    121.31 o
   6  10   0      560.85      526.95     54.59 o
   8  10   0     1368.87     1417.76    132.08 o
  10  10   0      738.24      708.42    130.56 o
  12  10   0      500.39      470.51     67.12 o
  14  10   0      532.30      462.20     70.83 o
   1  11   0      116.39      157.88     58.40 o
   3  11   0      355.72      480.36     69.77 o
   5  11   0      304.23      396.35     72.86 o
   7  11   0     1084.70     1344.53    122.45 o
   9  11   0      910.13      927.54    116.41 o
 -27   1   1       39.73      189.46    209.89 o
 -25   1   1      380.76      411.40     58.90 o
 -23   1   1        9.16       55.10     39.75 o
 -21   1   1        4.86      -37.32     37.32 o
 -19   1   1       24.43       -0.18     35.16 o
 -17   1   1      474.99      498.39     39.69 o
 -15   1   1      580.59      669.10     38.04 o
 -13   1   1     1492.05     1509.78     47.08 o
 -11   1   1        4.66      -21.17     21.43 o
  -9   1   1     5035.71     5618.15     93.57 o
  -7   1   1     9970.30    10707.59    159.40 o
  -5   1   1    84625.08    87136.70   1425.01 o
  -3   1   1       10.41        4.30      3.49 o
   1   1   1     4926.97     5137.65    163.49 o
   3   1   1     2482.39     2505.35     68.16 o
   5   1   1      661.57      694.23     59.74 o
   7   1   1      937.60      981.35     42.64 o
   9   1   1     1816.25     1849.83     56.82 o
  11   1   1      568.87      556.17     34.29 o
  13   1   1      320.43      383.23     42.57 o
  15   1   1       54.44       99.45     36.13 o
  17   1   1      474.62      471.72     45.37 o
  19   1   1       34.47       43.51     49.39 o
  21   1   1      888.41      913.64     67.81 o
  23   1   1      826.45      750.55     67.34 o
  25   1   1       51.09       34.31     54.83 o
 -26   2   1        2.85       41.24     49.21 o
 -24   2   1       10.33       -3.11     60.22 o
 -22   2   1      204.42      200.00     52.23 o
 -20   2   1     1412.34     1438.08     77.82 o
 -18   2   1     1289.52     1317.63     68.05 o
 -16   2   1      897.21      942.88     55.38 o
 -14   2   1     4865.34     5078.08    113.58 o
 -12   2   1      129.62       39.80     29.74 o
 -10   2   1     1951.80     1996.40     67.52 o
  -8   2   1     2545.44     2616.09     66.72 o
  -6   2   1    12647.63    12930.49    220.27 o
  -4   2   1     1438.83     1573.68     53.13 o
  -2   2   1      221.16      151.15     14.52 o
   2   2   1    58209.46    58930.74   1344.60 o
   4   2   1     2154.64     2282.86     60.80 o
   6   2   1     4644.54     4489.20     91.00 o
   8   2   1     1813.45     1909.72     56.42 o
  10   2   1     2268.66     2331.17     68.72 o
  12   2   1     1560.33     1654.28     66.32 o
  14   2   1     1737.56     1764.78     71.67 o
  16   2   1     3317.10     3368.99    100.78 o
  18   2   1      206.40      200.63     51.59 o
  20   2   1        7.14       59.76     49.96 o
  22   2   1       48.82       36.66     53.62 o
  24   2   1      362.06      347.04     62.74 o
  26   2   1      474.65      453.20     65.73 o
 -27   3   1      280.85      377.98    119.34 o
 -25   3   1      497.57      472.34     81.16 o
 -23   3   1      155.65      137.63     49.92 o
 -21   3   1      134.21      139.69     46.16 o
 -19   3   1     2659.94     2571.72    110.95 o
 -17   3   1     2997.75     2922.66    111.24 o
 -15   3   1     5566.64     5709.80    153.49 o
 -13   3   1      393.48      395.16     42.56 o
 -11   3   1      102.37       61.53     25.98 o
  -9   3   1     2287.33     2313.89     71.87 o
  -7   3   1      473.06      428.19     16.37 o
  -5   3   1      376.12      298.74     19.61 o
  -3   3   1      121.39       71.58     15.63 o
  -1   3   1      188.40      261.14     19.79 o
   1   3   1     9744.23    10554.98    138.68 o
   3   3   1    12523.33    12633.94    182.94 o
   5   3   1     8163.02     7989.48    124.36 o
   7   3   1     5614.12     5578.78    111.25 o
   9   3   1     1408.38     1334.21     53.45 o
  11   3   1     3213.04     3112.78    119.85 o
  13   3   1     4501.64     4315.47    108.19 o
  15   3   1     6075.05     6039.89    137.74 o
  17   3   1       38.08       93.47     50.28 o
  19   3   1     1314.39     1336.02     74.45 o
  21   3   1      153.71      153.62     56.32 o
  23   3   1      399.30      403.56     63.34 o
  25   3   1      215.91      231.38     62.65 o
 -26   4   1      173.15      237.15     59.52 o
 -24   4   1      855.67      880.76     83.88 o
 -22   4   1      708.91      702.28     60.75 o
 -20   4   1        6.80        1.78     43.29 o
 -18   4   1     5272.21     5175.47    125.59 o
 -16   4   1     6716.84     6849.10    147.61 o
 -14   4   1     8454.85     8432.84    164.85 o
 -12   4   1     7131.79     7652.80    149.54 o
 -10   4   1    11064.47    11770.38    208.37 o
  -8   4   1     1392.35     1260.64     28.05 o
  -6   4   1     6256.71     6314.99    119.81 o
  -4   4   1       36.44       -4.83     16.07 o
  -2   4   1     1800.58     1719.45     29.72 o
   0   4   1      279.33      224.18     17.85 o
   2   4   1     3497.52     3304.94     54.12 o
   4   4   1    24878.94    26756.39    376.26 o
   6   4   1    65194.70    68351.91    952.71 o
   8   4   1     3456.12     3663.87     81.13 o
  10   4   1     1744.25     1647.11     59.69 o
  12   4   1     6181.76     6141.66    134.80 o
  14   4   1     4425.53     4339.92    113.71 o
  16   4   1      964.87      907.99     96.53 o
  18   4   1     1212.23     1160.43     71.49 o
  20   4   1        8.04      -49.73     49.73 o
  22   4   1       14.98       24.01     53.78 o
  24   4   1       87.03       40.18     77.34 o
 -25   5   1      380.00      223.20     76.72 o
 -23   5   1     1143.40     1180.70    136.80 o
 -21   5   1      621.24      616.34     57.50 o
 -19   5   1      404.60      370.80     49.19 o
 -17   5   1     1457.79     1558.18     71.75 o
 -15   5   1     3654.64     3358.75     94.73 o
 -13   5   1     1201.12     1147.62     82.95 o
 -11   5   1     1242.10     1301.58     41.30 o
  -9   5   1      356.20      310.01     22.35 o
  -7   5   1     4012.97     4010.54     83.65 o
  -5   5   1     5415.83     5466.55     82.84 o
  -3   5   1     2793.15     2733.05     48.62 o
  -1   5   1     1741.63     1744.61     37.82 o
   1   5   1      448.67      373.21     20.57 o
   3   5   1     5926.20     5610.62     84.91 o
   5   5   1     1742.18     1716.96     49.09 o
   7   5   1     7893.98     7148.07    122.55 o
   9   5   1      100.64       75.76     32.54 o
  11   5   1     4260.56     4026.49     96.73 o
  13   5   1     1223.93     1120.19     58.43 o
  15   5   1     4326.00     4267.99    109.01 o
  17   5   1      906.48      921.20     70.83 o
  19   5   1      764.56      872.76     81.19 o
  21   5   1      802.45      836.00     73.40 o
  23   5   1     1071.45     1007.04    101.21 o
 -24   6   1      147.74      -12.63     85.79 o
 -22   6   1      902.80      844.93    116.14 o
 -20   6   1     1056.17     1040.68    236.40 o
 -18   6   1      262.03      262.01     45.67 o
 -16   6   1      248.71      297.81     30.47 o
 -14   6   1     5621.10     5887.18    108.27 o
 -12   6   1     1090.92     1084.45     59.26 o
 -10   6   1     1446.87     1427.46     56.79 o
  -8   6   1     4249.72     4216.17     92.37 o
  -6   6   1     8575.17     8237.72    138.07 o
  -4   6   1     7927.44     7904.08    113.07 o
  -2   6   1     4418.12     4376.90     71.31 o
   0   6   1     3097.48     3038.91     69.91 o
   2   6   1    11530.59    11681.98    159.27 o
   4   6   1     5114.31     4911.63     80.32 o
   6   6   1      221.47      234.26     24.45 o
   8   6   1     2693.24     2773.43     60.71 o
  10   6   1     4026.29     3722.10     91.21 o
  12   6   1      105.04       61.63     48.68 o
  14   6   1     3937.41     3626.55    131.70 o
  16   6   1      619.00      693.75     67.26 o
  18   6   1      701.62      674.59     70.79 o
  20   6   1      267.31      175.66     51.52 o
  22   6   1      670.43      576.42     78.48 o
 -21   7   1      321.00      237.39     65.12 o
 -19   7   1       86.73       62.66     68.06 o
 -17   7   1      330.10      399.30     61.77 o
 -15   7   1      272.17      212.86     55.98 o
 -13   7   1     2971.35     3005.86     91.36 o
 -11   7   1      724.27      793.40     47.91 o
  -9   7   1      768.39      848.61     91.77 o
  -7   7   1     4788.48     4723.09     96.26 o
  -5   7   1    14218.38    14377.13    194.01 o
  -3   7   1    11286.51    11207.39    156.25 o
  -1   7   1     6637.59     6855.45    104.60 o
   1   7   1     5323.10     5407.61     88.19 o
   3   7   1     1987.89     2002.30     58.51 o
   5   7   1     1160.26     1153.57     47.20 o
   7   7   1      763.43      736.73     36.55 o
   9   7   1      862.71      917.70     43.84 o
  11   7   1     1053.71      956.72     45.67 o
  13   7   1      568.36      721.62     58.32 o
  15   7   1      117.83      100.35     43.50 o
  17   7   1      920.55      768.01     59.71 o
  19   7   1      376.41      341.36     69.12 o
  21   7   1      417.07      361.84     72.03 o
 -20   8   1       23.16      -28.70     57.39 o
 -18   8   1      200.79      197.36     63.07 o
 -16   8   1      831.64      822.02     75.90 o
 -14   8   1      221.53      224.37     81.73 o
 -12   8   1     1202.92     1270.73     58.37 o
 -10   8   1     1005.34     1017.31     82.30 o
  -8   8   1      161.91      199.71     33.80 o
  -6   8   1     2264.35     2228.47     53.37 o
  -4   8   1     3920.83     4136.49     75.26 o
  -2   8   1     4328.14     4455.92     80.06 o
   0   8   1     2168.44     2197.58     67.28 o
   2   8   1      504.60      511.52     30.50 o
   4   8   1     1020.97     1026.05     41.65 o
   6   8   1     2160.85     2202.78     58.79 o
   8   8   1      216.18      234.15     29.58 o
  10   8   1      489.53      600.26     46.15 o
  12   8   1     1236.50     1235.52     69.91 o
  14   8   1      319.45      420.22     57.40 o
  16   8   1      357.47      308.63     67.30 o
  18   8   1      693.46      532.86     76.92 o
 -17   9   1      273.47      245.18     98.46 o
 -15   9   1      182.29      107.21     59.43 o
 -13   9   1      522.25      552.19     74.67 o
 -11   9   1      267.52      233.67     53.08 o
  -9   9   1     1939.75     2074.16     73.89 o
  -7   9   1       44.58       80.12     31.86 o
  -5   9   1       15.36      -16.66     30.96 o
  -3   9   1      330.69      325.20     36.98 o
  -1   9   1      318.78      348.17     28.14 o
   1   9   1      518.71      540.35     31.96 o
   3   9   1     1162.65     1152.84     56.43 o
   5   9   1     1818.02     1962.06     75.90 o
   7   9   1      104.32       69.61     36.70 o
   9   9   1      462.64      460.84     43.92 o
  11   9   1       40.45       65.64     39.31 o
  13   9   1     1709.06     1634.39     96.37 o
  15   9   1      764.55      586.08     72.87 o
  17   9   1      239.27       89.18     66.99 o
 -14  10   1      157.26      122.14     59.66 o
 -12  10   1       90.84      -55.92     55.92 o
 -10  10   1        2.14        1.38     47.21 o
  -8  10   1      732.42      804.74     63.00 o
  -6  10   1      462.08      551.21     45.18 o
  -4  10   1      873.96      768.20     49.59 o
  -2  10   1      630.16      685.23     68.77 o
   0  10   1      481.13      512.36     55.30 o
   2  10   1      196.40      209.45     46.69 o
   4  10   1      241.78      295.27     45.83 o
   6  10   1       79.17       88.57     36.28 o
   8  10   1      294.21      345.18     74.78 o
  10  10   1       13.34       55.97     41.60 o
  12  10   1       54.84       62.74     58.07 o
 -11  11   1      144.87      214.48     67.25 o
  -9  11   1        9.54      -16.42    100.54 o
  -7  11   1      426.51      425.15    104.46 o
  -5  11   1      694.98      578.12     48.39 o
  -3  11   1        9.68       41.40     49.25 o
  -1  11   1       48.41       41.72     55.49 o
   1  11   1      360.97      396.04     64.72 o
   3  11   1      158.01      165.80     59.91 o
   5  11   1      227.00      237.19     62.03 o
   7  11   1      129.73      237.10     62.84 o
   9  11   1        6.69      -52.41     54.08 o
 -28   0   2      228.06      174.76     59.44 o
 -26   0   2      453.03      541.08     81.53 o
 -24   0   2        8.76        0.12     50.09 o
 -22   0   2      265.48      322.21     82.94 o
 -20   0   2     1323.35     1294.28    118.20 o
 -18   0   2     1088.70     1074.41    107.46 o
 -16   0   2      817.24      795.82     75.18 o
 -14   0   2      256.26      394.95     57.15 o
 -12   0   2    39254.01    43476.43    871.82 o
 -10   0   2    42049.20    44944.64   1048.38 o
  -8   0   2    99700.02   105645.63   2062.95 o
  -6   0   2   110824.29   121189.40   2369.47 o
  -4   0   2   115616.37   122818.01   3261.93 o
  -2   0   2    16151.87    13745.31    370.91 o
   2   0   2      461.26      962.60     56.63 o
   4   0   2     2439.26     2391.12    353.81 o
   6   0   2     1323.09     1135.95    119.66 o
   8   0   2      122.32       61.35     34.21 o
  10   0   2     3009.94     2519.01     87.84 o
  12   0   2      824.90      617.36     87.31 o
  14   0   2       75.70       84.86     52.31 o
  16   0   2      577.15      524.03     68.27 o
  18   0   2    10671.69    10729.04    351.30 o
  20   0   2     1635.04     1684.20    144.02 o
  22   0   2     1141.43     1243.75    141.33 o
  24   0   2      382.69      238.46    111.83 o
 -27   1   2      772.82      677.29     60.93 o
 -25   1   2     1026.64     1058.55     75.73 o
 -23   1   2      961.79     1045.66     59.88 o
 -21   1   2      773.68      876.38     55.47 o
 -19   1   2     1562.25     1591.63     59.10 o
 -17   1   2      137.33      128.11     30.44 o
 -15   1   2     1387.82     1520.41     49.06 o
 -13   1   2     3902.69     3910.54     85.23 o
 -11   1   2    10716.29    10833.79    161.73 o
  -9   1   2     4621.38     4485.42     66.06 o
  -7   1   2      232.87      242.57     15.93 o
  -5   1   2       33.98       14.35      9.00 o
  -3   1   2    30265.24    23874.83    926.89 o
  -1   1   2    11619.83    12339.10    565.16 o
   1   1   2    14443.98    15048.81    403.00 o
   3   1   2      826.34     1018.36     65.42 o
   5   1   2      682.72      624.07     30.80 o
   7   1   2     1279.55     1045.48     45.24 o
   9   1   2    19220.66    19950.54    344.63 o
  11   1   2     6463.65     6408.35    134.47 o
  13   1   2     3244.19     3259.66     94.39 o
  15   1   2      916.85     1105.14     64.04 o
  17   1   2     4005.76     4130.85    118.29 o
  19   1   2     2498.63     2459.96     96.71 o
  21   1   2     2920.83     2874.05    107.24 o
  23   1   2      139.26      189.79     62.72 o
  25   1   2      575.17      659.84    114.87 o
 -28   2   2      290.69      181.11     52.94 o
 -26   2   2      270.07      260.96     51.29 o
 -24   2   2      852.64      955.05    100.28 o
 -22   2   2      980.42     1001.79     80.19 o
 -20   2   2     1319.02     1274.28     94.29 o
 -18   2   2      360.70      387.35     36.49 o
 -16   2   2     1410.93     1399.04     58.20 o
 -14   2   2     2797.00     3060.59     65.10 o
 -12   2   2     3274.36     3210.14    140.47 o
 -10   2   2     6634.78     6568.57    120.28 o
  -8   2   2    12022.83    12935.99    214.76 o
  -6   2   2       16.92       20.32     10.91 o
  -4   2   2     5143.62     5033.36     67.28 o
  -2   2   2    29427.27    30044.61    759.14 o
   0   2   2    22893.68    23198.34    331.77 o
   2   2   2     1991.40     1881.27     41.11 o
   4   2   2      103.36       97.62     18.70 o
   6   2   2      919.51      699.30     33.92 o
   8   2   2    17840.12    18572.91    321.95 o
  10   2   2     4841.36     4530.40    105.03 o
  12   2   2      757.42      764.36     52.59 o
  14   2   2     3362.75     3299.19     96.86 o
  16   2   2     2208.23     2127.26     87.36 o
  18   2   2     1051.05      983.63     68.93 o
  20   2   2     2448.39     2480.59    103.14 o
  22   2   2      669.73      673.55     68.77 o
  24   2   2       19.81       16.60     56.73 o
 -27   3   2      107.62      101.92     50.41 o
 -25   3   2       90.05       82.45     62.89 o
 -23   3   2      547.21      552.58     97.57 o
 -21   3   2     1764.20     1944.81    234.30 o
 -19   3   2     1364.40     1477.00     74.11 o
 -17   3   2     3953.81     4242.77    105.98 o
 -15   3   2     2087.94     2273.03     73.70 o
 -13   3   2     1336.58     1234.12     37.78 o
 -11   3   2     2357.59     2662.97    105.36 o
  -9   3   2      624.54      549.40     21.76 o
  -7   3   2     3991.94     3944.17    101.55 o
  -5   3   2      527.08      619.87     21.04 o
  -3   3   2       66.26       20.92     10.72 o
  -1   3   2    14732.67    14798.73    191.07 o
   1   3   2    34783.47    36267.20    499.92 o
   3   3   2      844.72      750.23     29.50 o
   5   3   2     8491.80     8603.88    134.79 o
   7   3   2     5686.54     6143.24    113.96 o
   9   3   2     3166.49     2779.01     71.58 o
  11   3   2     1201.94     1215.98     65.91 o
  13   3   2     2937.19     2830.83     90.69 o
  15   3   2      885.17      953.27     65.67 o
  17   3   2     1191.07     1135.03     89.03 o
  19   3   2        3.85      -39.32     50.48 o
  21   3   2       23.86       55.67     54.84 o
  23   3   2      137.45       85.11     66.76 o
 -26   4   2        1.43      -44.26     44.26 o
 -24   4   2       31.23      -16.32     60.81 o
 -22   4   2      272.21      174.82     62.84 o
 -20   4   2     1179.63     1032.66     84.08 o
 -18   4   2     1379.05     1465.78     71.92 o
 -16   4   2      315.31      362.10     66.95 o
 -14   4   2      682.67      690.05     42.64 o
 -12   4   2      515.96      523.78     48.87 o
 -10   4   2     3260.58     3171.29     55.90 o
  -8   4   2       60.28       40.74     17.63 o
  -6   4   2     1121.85     1134.08     31.84 o
  -4   4   2       11.38      -22.08     22.48 o
  -2   4   2       72.48       44.17     14.29 o
   0   4   2     3620.79     3603.32     61.46 o
   2   4   2     6434.53     6302.02    101.97 o
   4   4   2     2361.27     2556.94     68.54 o
   6   4   2     1578.90     1434.55     47.04 o
   8   4   2      946.55      950.79     72.42 o
  10   4   2     1304.04     1218.49     57.55 o
  12   4   2     1879.90     1747.10     73.03 o
  14   4   2        3.78       -0.33     42.63 o
  16   4   2      754.31      661.98     62.75 o
  18   4   2        4.02       -4.18     52.29 o
  20   4   2       48.93        5.58     56.55 o
  22   4   2       17.11       13.31     58.30 o
 -25   5   2        0.41      -61.87     61.87 o
 -23   5   2        8.75      -57.20     57.20 o
 -21   5   2      267.08      139.47     78.44 o
 -19   5   2     1086.62     1119.27     99.12 o
 -17   5   2        9.86       35.09     34.53 o
 -15   5   2       86.07       31.39     90.54 o
 -13   5   2       43.04       24.98     39.93 o
 -11   5   2     1057.11      986.07     39.46 o
  -9   5   2     1106.93     1189.41     44.77 o
  -7   5   2      189.99      153.58     24.71 o
  -5   5   2       49.70       22.47     21.12 o
  -3   5   2      721.73      757.81     21.33 o
  -1   5   2      274.97      316.78     24.67 o
   1   5   2     1157.17     1551.21     55.23 o
   3   5   2     4992.14     4972.25     80.16 o
   5   5   2       20.42       11.58     25.11 o
   7   5   2       94.53       95.13     29.16 o
   9   5   2     1201.26     1130.64     68.18 o
  11   5   2      389.69      368.62     47.01 o
  13   5   2       44.60       21.35     43.95 o
  15   5   2       30.61       23.40     44.32 o
  17   5   2       19.50        0.50     46.58 o
  19   5   2      556.56      520.84     60.42 o
  21   5   2      155.31      124.16     55.19 o
  23   5   2       32.32        3.86    117.51 o
 -24   6   2        0.43      -27.29     60.95 o
 -22   6   2        0.97      -26.58     56.96 o
 -20   6   2       96.52       85.68    112.96 o
 -18   6   2      735.62      621.37    151.78 o
 -16   6   2       38.01       23.28     51.25 o
 -14   6   2        3.04      -44.56     44.56 o
 -12   6   2       13.94       26.88     37.53 o
 -10   6   2       41.92       45.66     26.85 o
  -8   6   2       21.62      -20.43     25.29 o
  -6   6   2      241.06      242.40     29.17 o
  -4   6   2      567.93      607.20     34.31 o
  -2   6   2      132.46       91.19     19.74 o
   0   6   2       38.15       17.74     17.41 o
   2   6   2      612.89      668.06     29.94 o
   4   6   2      964.77      978.79     41.70 o
   6   6   2      896.92      830.28     38.23 o
   8   6   2      153.92      117.68     36.83 o
  10   6   2       11.28       17.28     38.51 o
  12   6   2       74.34       28.51     44.28 o
  14   6   2       35.25       -9.50     44.78 o
  16   6   2      193.65      123.01     52.86 o
  18   6   2      236.34      209.43     53.79 o
  20   6   2      111.39       52.16     54.41 o
 -23   7   2       39.42      -41.30     62.65 o
 -21   7   2       79.25       88.44     60.64 o
 -19   7   2        6.60       37.17     57.68 o
 -17   7   2      108.92       35.92     55.19 o
 -15   7   2       34.10      -28.27     45.92 o
 -13   7   2      890.07      797.86     66.80 o
 -11   7   2       98.10      100.41     31.81 o
  -9   7   2        1.11      -22.68     30.75 o
  -7   7   2       10.22      -30.69     40.97 o
  -5   7   2        9.26       15.67     55.32 o
  -3   7   2     1665.97     1680.18     42.18 o
  -1   7   2       10.89       -9.80     26.99 o
   1   7   2       92.83       67.08     23.70 o
   3   7   2        2.72       30.06     33.45 o
   5   7   2       32.63       26.87     28.19 o
   7   7   2      681.80      607.69     36.65 o
   9   7   2     1558.12     1424.80     50.53 o
  11   7   2       60.73       46.40     49.33 o
  13   7   2      170.28      162.26     56.29 o
  15   7   2        2.86      -42.81     56.84 o
  17   7   2      166.03       56.89     94.95 o
  19   7   2      203.38       66.15    109.48 o
 -20   8   2      221.32      174.22     64.10 o
 -18   8   2      259.77      155.94     60.74 o
 -16   8   2       54.61       52.13     51.60 o
 -14   8   2        4.42       -2.57     77.19 o
 -12   8   2     1673.95     1707.33    132.93 o
 -10   8   2     4231.62     4240.91    102.36 o
  -8   8   2     5459.84     5620.43    122.26 o
  -6   8   2     5193.13     5315.07    109.38 o
  -4   8   2     3946.21     4009.13     91.53 o
  -2   8   2      635.49      652.59     45.45 o
   0   8   2      454.66      407.88     28.68 o
   2   8   2      110.95      108.24     27.59 o
   4   8   2      623.16      678.19     41.25 o
   6   8   2      212.45      230.96     31.26 o
   8   8   2       11.91      -12.71     33.20 o
  10   8   2        3.82       -2.46     30.69 o
  12   8   2      152.15      105.18     34.56 o
  14   8   2       56.13        0.65     40.42 o
  16   8   2       14.18      -36.90     58.77 o
  18   8   2      290.19      211.02     69.32 o
 -19   9   2      352.75      206.93     86.00 o
 -17   9   2      706.08      669.54     76.46 o
 -15   9   2      204.51      193.81     76.35 o
 -13   9   2       58.94       27.90     48.83 o
 -11   9   2      332.77      307.61     57.59 o
  -9   9   2      171.91      212.70     50.93 o
  -7   9   2        5.34      -11.96     32.12 o
  -5   9   2       70.49       16.96     31.70 o
  -3   9   2        5.19        8.93     32.41 o
  -1   9   2      463.97      482.53     30.34 o
   1   9   2      903.22      902.56     40.96 o
   3   9   2      654.14      646.80     36.76 o
   5   9   2     1211.90     1171.71     65.70 o
   7   9   2      919.17      996.12     59.33 o
   9   9   2      381.99      439.05     61.04 o
  11   9   2      726.17      767.38     62.47 o
  13   9   2     1231.97     1152.67     92.04 o
  15   9   2      247.54      161.54    110.76 o
 -14  10   2      506.56      414.13     67.44 o
 -12  10   2      308.04      292.94     74.87 o
 -10  10   2      328.86      342.81     59.11 o
  -8  10   2     1000.64      949.15     68.97 o
  -6  10   2       14.91       46.83     46.37 o
  -4  10   2      108.15      120.11     40.04 o
  -2  10   2      956.92      964.00     59.06 o
   0  10   2     1775.40     1779.99    122.04 o
   2  10   2     1294.57     1280.80     61.04 o
   4  10   2      902.78      994.81     55.26 o
   6  10   2      642.76      711.12     66.29 o
   8  10   2     1158.16     1273.34    141.29 o
  10  10   2      744.92      786.40    121.40 o
  12  10   2      267.94      236.58     63.74 o
 -11  11   2      248.97      347.41     78.53 o
  -9  11   2      151.35      174.84     92.14 o
  -7  11   2      458.58      402.71     57.61 o
  -5  11   2      114.27      147.66     52.94 o
  -3  11   2       62.01       91.11     39.73 o
  -1  11   2      635.16      730.07     80.25 o
   1  11   2     1430.85     1664.12    139.09 o
   3  11   2     1913.90     2081.59    104.99 o
   5  11   2      888.59     1056.82    151.81 o
   7  11   2      941.64     1076.52    116.62 o
 -27   1   3        0.85      -40.93     40.93 o
 -25   1   3      132.72       36.95     35.82 o
 -23   1   3       92.78       55.75     33.69 o
 -21   1   3      331.36      344.34     36.65 o
 -19   1   3        4.19       11.04     28.63 o
 -17   1   3      987.65     1116.13     45.81 o
 -15   1   3       17.14       16.55     22.11 o
 -13   1   3     2631.64     2595.77     53.89 o
 -11   1   3    11809.70    12438.15    183.38 o
  -9   1   3     6082.93     6529.37    100.69 o
  -7   1   3     2132.69     2253.52     41.73 o
  -5   1   3     4922.60     4888.48     87.67 o
  -3   1   3       79.34       57.19     15.62 o
  -1   1   3      329.66      314.32     24.93 o
   1   1   3     4044.95     4503.20    126.01 o
   3   1   3     1018.70      908.35     36.34 o
   5   1   3     1246.09     1435.41     77.17 o
   7   1   3       33.59       80.53     25.92 o
   9   1   3     4910.88     5982.23    206.50 o
  11   1   3      560.89      581.98     49.52 o
  13   1   3      570.26      532.43     54.17 o
  15   1   3        5.03       64.85     50.77 o
  17   1   3       14.54      -16.15     50.57 o
  19   1   3      202.01      136.97     56.27 o
  21   1   3       44.01      107.20     60.61 o
  23   1   3      276.78      340.63    133.54 o
 -28   2   3      173.25      108.56     49.50 o
 -26   2   3       45.35       -9.87     43.23 o
 -24   2   3      901.21      918.20     60.89 o
 -22   2   3      240.66      373.65     61.48 o
 -20   2   3      669.34      665.67     39.00 o
 -18   2   3     1723.52     1760.07     53.76 o
 -16   2   3     1142.22     1217.20     42.47 o
 -14   2   3     1905.74     1923.16     46.23 o
 -12   2   3     1415.89     1706.00     49.43 o
 -10   2   3     2052.13     2223.65     53.63 o
  -8   2   3        8.52        3.88     13.16 o
  -6   2   3     3160.09     3353.81     65.62 o
  -4   2   3     1043.03     1008.25     41.27 o
  -2   2   3      917.37      932.93     31.60 o
   0   2   3     3742.10     3538.02     66.21 o
   2   2   3     3722.97     3707.73     75.78 o
   4   2   3    17577.94    19474.60    281.42 o
   6   2   3     1465.51     1492.30     51.74 o
   8   2   3      982.71      935.40     47.26 o
  10   2   3       53.88       14.53     34.97 o
  12   2   3      352.51      389.66     50.56 o
  14   2   3      430.43      413.55     57.02 o
  16   2   3      232.68      199.98     56.77 o
  18   2   3       22.12      -47.16     51.88 o
  20   2   3      744.22      710.02     86.36 o
  22   2   3      354.96      333.05     64.41 o
 -27   3   3      219.19      124.12     48.33 o
 -25   3   3      369.21      334.12     51.05 o
 -23   3   3      987.26     1095.79     65.00 o
 -21   3   3     1160.27     1058.21     62.31 o
 -19   3   3      400.97      454.49     43.46 o
 -17   3   3      674.32      642.98     42.61 o
 -15   3   3      379.39      340.28     31.40 o
 -13   3   3      483.24      489.78     34.32 o
 -11   3   3      382.33      492.80     27.51 o
  -9   3   3      136.97      116.44     12.92 o
  -7   3   3     3263.82     3447.72     97.33 o
  -5   3   3       81.35       65.24      8.37 o
  -3   3   3       60.90       28.20     14.22 o
  -1   3   3     1092.94     1041.50     32.35 o
   1   3   3     7568.67     7282.54    113.78 o
   3   3   3    25966.13    27068.56    443.63 o
   5   3   3     3600.60     3181.42     65.70 o
   7   3   3     3807.43     3771.60     84.50 o
   9   3   3      534.28      482.97     41.99 o
  11   3   3     1361.68     1319.94     63.56 o
  13   3   3     1440.99     1598.81     74.78 o
  15   3   3     3056.90     2938.08     93.16 o
  17   3   3      164.62      198.21     50.85 o
  19   3   3       60.52       92.15     56.73 o
  21   3   3      168.89      168.59     62.38 o
  23   3   3      488.97      496.73    110.67 o
 -26   4   3      514.94      579.95     80.09 o
 -24   4   3      863.98      831.43     59.70 o
 -22   4   3     2542.37     2475.93     87.84 o
 -20   4   3     4175.58     4298.38    127.46 o
 -18   4   3     2927.78     3040.66     85.59 o
 -16   4   3     3148.89     3175.16     82.35 o
 -14   4   3     1356.01     1437.93     53.76 o
 -12   4   3      584.14      581.56     28.63 o
 -10   4   3       11.94       17.66     29.19 o
  -8   4   3     1333.32     1231.15     58.66 o
  -6   4   3    10429.23    10525.84    187.54 o
  -4   4   3    12941.98    14151.79    209.19 o
  -2   4   3    10998.11    11433.85    154.15 o
   0   4   3    20938.84    22430.34    330.91 o
   2   4   3    20416.16    21642.62    309.00 o
   4   4   3     6564.98     6159.76    106.23 o
   6   4   3     4984.29     5122.42     96.05 o
   8   4   3     1298.94     1278.37     71.47 o
  10   4   3     2252.56     2257.64     77.31 o
  12   4   3     1777.79     1784.15     78.27 o
  14   4   3        7.38      -20.84     44.63 o
  16   4   3       35.57       19.87     48.01 o
  18   4   3      237.90      239.84     54.43 o
  20   4   3       62.09       35.20     58.01 o
  22   4   3      180.98       97.12     62.78 o
 -25   5   3      378.78      414.29     73.91 o
 -23   5   3      614.03      579.98    115.50 o
 -21   5   3      130.67       95.88     58.03 o
 -19   5   3     1012.88     1072.43     55.04 o
 -17   5   3      777.04      807.96     50.84 o
 -15   5   3     1704.51     1659.01     87.89 o
 -13   5   3     1117.40     1173.04     73.45 o
 -11   5   3     1165.21     1141.77     69.82 o
  -9   5   3     1618.63     1590.44     73.67 o
  -7   5   3      981.73      791.29     53.01 o
  -5   5   3     9691.54     9824.90    167.02 o
  -3   5   3      632.03      600.48     32.25 o
  -1   5   3     1508.71     1427.79     43.57 o
   1   5   3      651.67      507.75     26.83 o
   3   5   3    10456.83    10596.55    165.24 o
   5   5   3     4199.86     4184.55     85.79 o
   7   5   3     2832.02     2720.83     72.32 o
   9   5   3     1247.62     1282.45     62.31 o
  11   5   3     2761.80     2595.44     84.92 o
  13   5   3     2427.57     2569.41     88.45 o
  15   5   3     1989.49     2076.21     85.50 o
  17   5   3     1278.30     1318.65     73.35 o
  19   5   3     1011.53      846.42     68.15 o
  21   5   3      372.49      400.22     70.75 o
 -24   6   3      467.33      436.27     75.88 o
 -22   6   3      124.46      151.57     64.49 o
 -20   6   3      108.68      132.37     73.09 o
 -18   6   3     1641.10     1722.74    103.64 o
 -16   6   3     3328.26     3395.40    158.88 o
 -14   6   3     2880.04     2904.90    114.52 o
 -12   6   3     2988.99     2902.18    106.26 o
 -10   6   3      773.22      728.67     40.71 o
  -8   6   3     5647.85     5656.48    112.25 o
  -6   6   3     5524.16     5448.10    110.17 o
  -4   6   3     7474.06     7571.58    130.24 o
  -2   6   3     3518.49     3594.77     64.91 o
   0   6   3       14.96        0.57     23.62 o
   2   6   3     1995.93     2016.26     51.64 o
   4   6   3     5463.41     5476.31     92.49 o
   6   6   3     3983.49     3924.61     88.39 o
   8   6   3     1012.89      911.95     49.21 o
  10   6   3      809.41      803.88     55.91 o
  12   6   3      901.06      994.41     62.12 o
  14   6   3     1755.72     1668.35     78.49 o
  16   6   3     1282.16     1211.67     73.16 o
  18   6   3      732.81      609.66     64.95 o
  20   6   3     1051.13     1116.01     77.14 o
 -23   7   3      220.36       87.74     77.99 o
 -21   7   3       39.91       32.10     62.56 o
 -19   7   3       49.62       85.54     71.78 o
 -17   7   3     1419.77     1320.25    177.31 o
 -15   7   3     4052.60     3826.16    243.40 o
 -13   7   3     4200.09     4416.14    158.22 o
 -11   7   3     3231.39     3188.93     87.77 o
  -9   7   3     5122.39     5168.42    111.28 o
  -7   7   3     5655.41     5768.79    118.98 o
  -5   7   3     4140.39     4128.99    102.29 o
  -3   7   3     1715.87     1702.39     43.73 o
  -1   7   3      998.49      960.31     36.54 o
   1   7   3      383.88      444.80     37.23 o
   3   7   3      251.19      237.74     27.68 o
   5   7   3     2140.19     2198.71     70.41 o
   7   7   3     1289.29     1362.66     50.94 o
   9   7   3      265.60      343.80     42.41 o
  11   7   3      603.59      676.87     54.49 o
  13   7   3     1136.39     1105.98     66.59 o
  15   7   3     1483.43     1427.91     97.28 o
  17   7   3      754.13      670.12     66.07 o
 -20   8   3        5.83      -25.09     57.99 o
 -18   8   3       63.60       50.60     55.68 o
 -16   8   3     1176.88      974.57    106.05 o
 -14   8   3     1622.72     1662.17     93.42 o
 -12   8   3      614.05      557.33     61.39 o
 -10   8   3     1187.74     1365.62     86.07 o
  -8   8   3     1625.31     1638.68     66.02 o
  -6   8   3     2989.64     3156.49     85.77 o
  -4   8   3     1767.97     1721.13     65.05 o
  -2   8   3      604.58      641.94     33.03 o
   0   8   3     1090.40     1067.50     41.64 o
   2   8   3      452.98      476.78     32.52 o
   4   8   3      438.60      469.27     34.50 o
   6   8   3     1032.18     1032.37     46.58 o
   8   8   3     1641.34     1616.62     74.05 o
  10   8   3      384.87      403.26     46.61 o
  12   8   3      976.47     1004.80     62.17 o
  14   8   3     1033.88      867.13     80.24 o
  16   8   3      656.53      504.10    120.97 o
 -19   9   3       73.32        3.10    117.13 o
 -17   9   3      406.08      416.64     88.52 o
 -15   9   3      239.74      242.37     58.95 o
 -13   9   3      290.90      283.14     57.16 o
 -11   9   3       97.92       -1.13     46.61 o
  -9   9   3       12.30       30.79     43.81 o
  -7   9   3      970.22      939.67     68.93 o
  -5   9   3     1847.46     1799.11     70.95 o
  -3   9   3     2035.86     1991.02     70.42 o
  -1   9   3      122.70      134.71     35.82 o
   1   9   3      272.89      293.15     30.52 o
   3   9   3      437.42      508.43     36.27 o
   5   9   3      893.10      892.65     58.99 o
   7   9   3      882.75      897.67     58.83 o
   9   9   3     1549.13     1431.15     89.47 o
  11   9   3      671.46      642.27     98.01 o
  13   9   3      194.02      158.75     48.80 o
 -14  10   3      197.42      199.68     73.30 o
 -12  10   3      869.07      698.55     71.03 o
 -10  10   3      391.81      333.53     59.10 o
  -8  10   3      318.76      321.78     54.54 o
  -6  10   3      351.78      435.77     45.47 o
  -4  10   3      404.58      451.10     67.96 o
  -2  10   3       82.98      117.95     40.06 o
   0  10   3       31.85       -9.06     48.97 o
   2  10   3      150.94      198.37     42.51 o
   4  10   3      474.02      405.38     91.88 o
   6  10   3        1.89      -31.73     41.31 o
   8  10   3        1.68      -28.41     48.70 o
  10  10   3      350.87      341.49    114.45 o
  -9  11   3      241.52      189.57    100.33 o
  -7  11   3       16.75       57.06     76.14 o
  -5  11   3      137.72      159.94     69.23 o
  -3  11   3       85.93      176.57     42.82 o
  -1  11   3       92.91       92.48     42.78 o
   1  11   3      150.48      164.20     59.39 o
   3  11   3       69.15      -39.98     76.89 o
   5  11   3        2.90       43.68     66.63 o
 -28   0   4       89.53      116.49     74.82 o
 -26   0   4      628.80      633.37     67.26 o
 -24   0   4       17.89        1.15     48.12 o
 -22   0   4      773.77      774.63     63.46 o
 -20   0   4     2084.08     2089.18    172.11 o
 -18   0   4     7385.13     7301.46    176.68 o
 -16   0   4    21103.21    22403.16    460.96 o
 -14   0   4    33716.38    34966.04    734.94 o
 -12   0   4    42035.49    42188.46    835.05 o
 -10   0   4    11602.92    12481.31    260.55 o
  -8   0   4     6822.69     7162.08    156.31 o
  -6   0   4       22.79       29.86     23.33 o
  -4   0   4     8578.96     8176.02    238.22 o
  -2   0   4     9517.91     9818.58    283.10 o
   0   0   4       79.86      -12.38     32.63 o
   6   0   4     6280.70     9273.59    305.57 o
   8   0   4     4374.52     4821.83    196.96 o
  10   0   4     7088.17     7611.75    281.73 o
  12   0   4     2994.49     2871.70    171.15 o
  14   0   4     2813.75     3115.81    195.33 o
  16   0   4     2621.71     2675.65    180.01 o
  18   0   4     2333.81     2089.91    189.67 o
  20   0   4      229.62      200.31    113.65 o
  22   0   4        5.11      -51.19    116.67 o
 -29   1   4      609.40      549.38     67.87 o
 -27   1   4      162.55      171.51     47.29 o
 -25   1   4      145.03      172.22     42.89 o
 -23   1   4      312.45      336.77     37.61 o
 -21   1   4     1229.70     1293.75     82.00 o
 -19   1   4     1936.51     1802.53     56.26 o
 -17   1   4      985.28      936.98     42.86 o
 -15   1   4     1054.48     1098.76     47.55 o
 -13   1   4     1628.10     1515.69     52.14 o
 -11   1   4     5123.76     4873.20     81.81 o
  -9   1   4     7566.45     7628.62    117.48 o
  -7   1   4     1118.67      946.76     31.98 o
  -5   1   4     7539.55     7472.91    156.01 o
  -3   1   4      611.53      529.35     30.98 o
  -1   1   4     9177.34     9397.76    371.33 o
   1   1   4     2109.57     1853.61     91.54 o
   3   1   4     3416.03     3652.99    235.83 o
   5   1   4     7582.07     9513.48    920.17 o
   7   1   4     7981.02     9192.03    219.32 o
   9   1   4    11231.11    12504.38    364.81 o
  11   1   4     1684.90     1678.39     68.41 o
  13   1   4     2491.43     2557.39     82.58 o
  15   1   4     2240.92     2263.19    101.12 o
  17   1   4     2809.48     2984.47    135.86 o
  19   1   4     1120.91     1186.32    191.02 o
  21   1   4      364.66      353.81     91.36 o
 -28   2   4      336.90      287.98     51.76 o
 -26   2   4       78.22       77.09     43.79 o
 -24   2   4      201.18      202.89     43.30 o
 -22   2   4      856.16      900.97     64.94 o
 -20   2   4     1198.41     1167.84     56.33 o
 -18   2   4     1860.49     1905.84     53.60 o
 -16   2   4      295.84      263.80     24.04 o
 -14   2   4     2182.48     2254.47     61.99 o
 -12   2   4     5755.35     5906.69    112.73 o
 -10   2   4     9825.08     9915.75    148.92 o
  -8   2   4     4732.00     4694.67     77.16 o
  -6   2   4     3544.20     3621.45     72.58 o
  -4   2   4     1731.59     1539.38     50.02 o
  -2   2   4     6496.64     6517.72    236.64 o
   0   2   4     7924.42     8039.98    146.42 o
   2   2   4     3159.15     3014.69     66.26 o
   4   2   4     2807.36     2913.57     59.81 o
   6   2   4     2818.31     2838.80     69.27 o
   8   2   4     6503.25     7003.57    264.06 o
  10   2   4     5093.92     4946.00    107.65 o
  12   2   4     1380.74     1368.82     67.38 o
  14   2   4      985.52      959.31     59.77 o
  16   2   4      877.76      898.27     70.85 o
  18   2   4      552.07      567.25     67.38 o
  20   2   4      203.46      270.94     66.56 o
  22   2   4      260.24      341.41    118.68 o
 -27   3   4      322.00      254.82     50.49 o
 -25   3   4      908.79      906.83     80.31 o
 -23   3   4      543.53      499.66     48.67 o
 -21   3   4     2015.90     1941.96     74.36 o
 -19   3   4      519.17      630.40     45.39 o
 -17   3   4      282.96      267.88     45.43 o
 -15   3   4        6.49        0.22     21.71 o
 -13   3   4      979.27     1007.57     40.37 o
 -11   3   4     2797.39     2961.94     66.98 o
  -9   3   4     3828.58     3873.64     78.41 o
  -7   3   4     4574.90     4593.30    118.49 o
  -5   3   4     2066.95     1987.86     50.57 o
  -3   3   4    16037.21    16464.80    276.33 o
  -1   3   4     5627.64     5671.42    173.43 o
   1   3   4     5713.87     5947.27     99.36 o
   3   3   4      425.78      382.85     28.19 o
   5   3   4     3033.23     3000.63     66.29 o
   7   3   4     3846.56     4066.60     92.83 o
   9   3   4     1393.91     1418.67     64.53 o
  11   3   4     1046.54     1041.95     63.68 o
  13   3   4      109.44      134.16     47.23 o
  15   3   4       58.57       57.00     47.11 o
  17   3   4       59.93       53.38     58.05 o
  19   3   4      544.44      615.34     70.96 o
  21   3   4      237.68      225.34     66.82 o
 -26   4   4       50.57       44.47     60.77 o
 -24   4   4      534.52      532.48    119.72 o
 -22   4   4      439.37      487.70     49.81 o
 -20   4   4      776.04      764.52     58.01 o
 -18   4   4      294.31      325.48     34.28 o
 -16   4   4       27.67        8.14     31.36 o
 -14   4   4      131.10      165.99     31.47 o
 -12   4   4       65.54       46.30     13.52 o
 -10   4   4     5907.16     6260.37    270.52 o
  -8   4   4        6.06       46.60     16.88 o
  -6   4   4      300.77      287.49     15.24 o
  -4   4   4      979.78     1000.55     35.73 o
  -2   4   4     4492.56     4780.04     90.09 o
   0   4   4     5049.13     4910.33     87.78 o
   2   4   4      622.59      609.20     32.25 o
   4   4   4     1758.19     1837.02     54.47 o
   6   4   4      122.19      114.04     29.95 o
   8   4   4      891.88     1001.32     54.42 o
  10   4   4       88.88       39.61     41.33 o
  12   4   4      322.47      340.14     51.54 o
  14   4   4      233.90      208.77     53.98 o
  16   4   4       11.66      -49.19     49.19 o
  18   4   4      421.28      335.10     66.07 o
  20   4   4      313.77      231.28     67.81 o
 -25   5   4        6.99      -57.44     67.56 o
 -23   5   4      215.67      199.06     64.93 o
 -21   5   4       62.78       64.54     55.97 o
 -19   5   4      204.94      156.14     53.95 o
 -17   5   4      105.20       98.00     25.11 o
 -15   5   4        2.96        2.96     41.25 o
 -13   5   4      277.76      295.36     48.54 o
 -11   5   4      589.51      605.21     70.60 o
  -9   5   4       41.97       35.31     24.74 o
  -7   5   4      122.70      181.92     26.76 o
  -5   5   4     1140.29     1386.73     40.71 o
  -3   5   4       83.05       67.87     20.73 o
  -1   5   4     2101.67     2013.25     48.75 o
   1   5   4     2946.64     2793.46     66.35 o
   3   5   4      752.84      885.90     41.90 o
   5   5   4      177.49      149.09     33.31 o
   7   5   4       66.78       74.78     33.84 o
   9   5   4       14.33      -14.98     42.21 o
  11   5   4      717.53      699.46     56.36 o
  13   5   4      708.20      705.76     59.30 o
  15   5   4      550.35      468.81     61.73 o
  17   5   4       66.32       -1.76     54.38 o
  19   5   4        0.63      -29.86     59.77 o
 -24   6   4       29.46       28.10     64.31 o
 -22   6   4      148.89       58.00     60.58 o
 -20   6   4      302.69      233.26    104.38 o
 -18   6   4       97.86      108.63     81.87 o
 -16   6   4       84.12       77.17     48.99 o
 -14   6   4       20.56       40.19     45.07 o
 -12   6   4        4.87        3.43     40.40 o
 -10   6   4      425.43      417.59     52.48 o
  -8   6   4        0.40      -24.67     26.66 o
  -6   6   4      144.25      106.01     29.62 o
  -4   6   4        0.12        8.32     27.07 o
  -2   6   4      210.87      223.96     25.27 o
   0   6   4      678.24      736.26     34.59 o
   2   6   4      441.92      437.61     31.34 o
   4   6   4      158.31      207.36     42.86 o
   6   6   4       68.17       46.46     35.49 o
   8   6   4      322.42      289.11     43.05 o
  10   6   4       10.50      -42.60     44.43 o
  12   6   4      409.15      263.25     52.92 o
  14   6   4      111.54      -11.03     50.99 o
  16   6   4        9.57       17.57     57.06 o
  18   6   4        0.09       -4.94     60.02 o
 -23   7   4        3.53       14.47     63.23 o
 -21   7   4       21.91      -22.72     57.07 o
 -19   7   4        5.71      -40.19     94.77 o
 -17   7   4      297.14      179.13     76.70 o
 -15   7   4      117.34      139.68     54.15 o
 -13   7   4       15.30       42.16     44.91 o
 -11   7   4       65.39       24.75     44.59 o
  -9   7   4      121.02      127.19     32.31 o
  -7   7   4      201.96      208.42     36.03 o
  -5   7   4      207.24      208.61     36.36 o
  -3   7   4       64.10       44.18     20.46 o
  -1   7   4       13.72       19.76     44.49 o
   1   7   4       10.82        5.93     25.07 o
   3   7   4        8.08       14.84     26.62 o
   5   7   4      629.57      693.13     41.81 o
   7   7   4      163.12      179.76     40.74 o
   9   7   4       85.32       44.50     59.83 o
  11   7   4      432.24      331.61     53.62 o
  13   7   4       73.74       68.46     50.99 o
  15   7   4      348.90      282.70     67.36 o
  17   7   4       44.51      -82.74     82.74 o
 -20   8   4      550.45      507.43     75.89 o
 -18   8   4      505.35      594.06     76.42 o
 -16   8   4     1852.20     1925.40    128.21 o
 -14   8   4     4106.50     3928.67    132.15 o
 -12   8   4     2691.47     2741.15    110.76 o
 -10   8   4     1251.58     1278.35     77.87 o
  -8   8   4      160.73      151.27     36.58 o
  -6   8   4      129.82      116.28     37.45 o
  -4   8   4       72.69       41.34     34.61 o
  -2   8   4      224.94      247.13     33.22 o
   0   8   4      626.38      643.25     35.45 o
   2   8   4        2.62        2.52     26.68 o
   4   8   4      106.82       17.48     45.90 o
   6   8   4       94.36       37.20     44.39 o
   8   8   4      210.76      286.39     42.25 o
  10   8   4      360.44      364.45     79.05 o
  12   8   4      185.87      221.32    118.72 o
  14   8   4      235.24      334.89    118.70 o
 -17   9   4       89.49       52.29     56.48 o
 -15   9   4        8.67       46.22     54.42 o
 -13   9   4       51.53       79.15     54.86 o
 -11   9   4       54.87       62.37     49.05 o
  -9   9   4      117.17      192.22     58.72 o
  -7   9   4       98.90      120.90     39.93 o
  -5   9   4      489.47      452.42     47.27 o
  -3   9   4      448.91      451.77     45.35 o
  -1   9   4     1126.04     1128.67     67.38 o
   1   9   4     2261.82     2159.02     75.02 o
   3   9   4     1002.63     1003.01     51.95 o
   5   9   4       84.22       74.77     37.86 o
   7   9   4      901.28      913.82     48.80 o
   9   9   4      825.83      747.36     51.46 o
  11   9   4      256.81      331.66     74.31 o
 -14  10   4        7.81      -36.26     49.39 o
 -12  10   4      668.27      663.19    132.24 o
 -10  10   4      711.26      710.72     71.89 o
  -8  10   4      877.93      825.69     70.64 o
  -6  10   4      412.83      449.47     58.61 o
  -4  10   4      338.91      391.15     65.74 o
  -2  10   4     1289.33     1376.49     66.67 o
   0  10   4     1547.88     1627.72    108.88 o
   2  10   4     1379.71     1322.53     91.47 o
   4  10   4      520.20      601.77     67.75 o
   6  10   4      292.73      311.57     39.57 o
   8  10   4       83.82       38.53     49.75 o
  -9  11   4      619.30      706.79     95.65 o
  -7  11   4      239.81      239.22     59.14 o
  -5  11   4      464.18      528.02    111.16 o
  -3  11   4     1438.50     1489.53     78.62 o
  -1  11   4     2106.73     2168.62    165.20 o
   1  11   4      560.50      616.92     56.15 o
 -29   1   5       11.21        5.10     50.70 o
 -27   1   5       91.90      -28.04     52.87 o
 -25   1   5      275.06      264.05     68.17 o
 -23   1   5       67.75       51.52     36.25 o
 -21   1   5      589.32      579.60     38.83 o
 -19   1   5     2050.07     1996.83     67.37 o
 -17   1   5     1088.11     1021.83     43.02 o
 -15   1   5     1458.84     1447.47     51.69 o
 -13   1   5       81.75       52.76     19.27 o
 -11   1   5      262.68      287.54     20.97 o
  -9   1   5      342.09      332.82     23.89 o
  -7   1   5      543.69      544.12     35.40 o
  -5   1   5        4.33      -23.29     23.29 o
  -3   1   5     4890.43     5186.99    123.50 o
  -1   1   5      661.11      839.20     48.71 o
   1   1   5      192.21      361.26     40.80 o
   3   1   5       18.33       55.05     28.67 o
   5   1   5       66.47       55.02     43.98 o
   7   1   5      140.08      142.31     54.01 o
   9   1   5       34.09       22.10     58.26 o
  11   1   5      809.98      769.41     81.38 o
  13   1   5      293.81      285.18     77.69 o
  15   1   5      193.84      206.28     76.35 o
  17   1   5       17.11      -45.79     73.67 o
  19   1   5       78.12       93.30     84.53 o
  21   1   5        9.08      -83.22     83.22 o
 -28   2   5      127.67       33.41     46.69 o
 -26   2   5      241.31      212.83     47.02 o
 -24   2   5      902.08      783.11     55.83 o
 -22   2   5      431.32      456.01     44.75 o
 -20   2   5        3.70       -7.86     30.91 o
 -18   2   5       32.14        2.46     22.63 o
 -16   2   5       10.87        5.29     19.70 o
 -14   2   5      162.05      151.20     18.87 o
 -12   2   5      938.72      952.32     31.52 o
 -10   2   5     2629.12     2708.33     63.75 o
  -8   2   5       15.32       57.70     18.48 o
  -6   2   5     4408.56     4687.72    110.24 o
  -4   2   5     2573.62     2724.23     79.35 o
  -2   2   5     6350.90     6531.44    150.66 o
   0   2   5     3472.27     3356.84     94.91 o
   2   2   5      671.20      613.13     40.93 o
   4   2   5      547.73      608.36     46.63 o
   6   2   5      320.51      300.72     49.47 o
   8   2   5      214.19      275.24     33.30 o
  10   2   5      614.55      575.38     43.38 o
  12   2   5     1418.44     1529.07     83.64 o
  14   2   5      510.60      505.19     64.97 o
  16   2   5       67.42        4.39     57.43 o
  18   2   5      347.87      328.37     81.27 o
  20   2   5      291.19      281.50     89.18 o
 -27   3   5      281.24      235.02     68.48 o
 -25   3   5      114.28       94.01     40.93 o
 -23   3   5      673.79      707.53     51.58 o
 -21   3   5        3.69       -2.24     31.04 o
 -19   3   5      149.98      165.31     32.19 o
 -17   3   5       18.80        8.86     29.19 o
 -15   3   5      340.51      328.85     29.63 o
 -13   3   5      521.69      552.59     34.08 o
 -11   3   5      830.96      800.64     35.20 o
  -9   3   5        8.96       20.80     18.08 o
  -7   3   5     5547.36     5465.61    108.49 o
  -5   3   5     5556.23     5686.00    133.66 o
  -3   3   5     6671.10     6369.84    210.41 o
  -1   3   5     3362.78     3309.86     97.69 o
   1   3   5     6449.14     6355.01    116.99 o
   3   3   5     1597.30     1568.67     56.42 o
   5   3   5     1148.91     1116.08     45.17 o
   7   3   5      990.42      971.76     52.52 o
   9   3   5      990.31     1065.00     57.89 o
  11   3   5     2292.09     2040.55     79.85 o
  13   3   5      163.31      295.46     58.28 o
  15   3   5      221.95      199.99     60.00 o
  17   3   5      317.60      271.85     65.77 o
  19   3   5      357.95      385.44     71.21 o
 -26   4   5     1531.76     1421.80    201.05 o
 -24   4   5     1007.27      910.31    129.93 o
 -22   4   5      484.14      469.73    128.78 o
 -20   4   5      487.57      553.27     47.46 o
 -18   4   5        9.59       -7.48     24.95 o
 -16   4   5      963.19      949.24     43.04 o
 -14   4   5     2686.12     2737.92     68.83 o
 -12   4   5     2047.47     2181.22     58.19 o
 -10   4   5     6286.23     6492.64    126.07 o
  -8   4   5    14853.24    15058.62    261.06 o
  -6   4   5    12955.26    13745.76    240.21 o
  -4   4   5     4164.01     4307.66     80.61 o
  -2   4   5     3335.29     3348.32     75.48 o
   0   4   5     2841.43     2777.40     74.09 o
   2   4   5     7636.73     7563.50    148.25 o
   4   4   5     1820.80     1751.36     58.49 o
   6   4   5       98.80      108.79     31.00 o
   8   4   5      525.10      511.05     47.67 o
  10   4   5      352.34      341.92     48.91 o
  12   4   5       59.60      -19.05     44.10 o
  14   4   5      528.51      463.87     64.03 o
  16   4   5      497.35      407.48     69.51 o
  18   4   5      478.35      447.99     72.85 o
 -25   5   5      163.26      258.78     76.46 o
 -23   5   5      588.37      670.26    214.88 o
 -21   5   5       50.05       95.44     53.77 o
 -19   5   5      507.14      583.66     96.14 o
 -17   5   5     1084.76     1319.24     84.18 o
 -15   5   5     2775.99     2873.07    111.54 o
 -13   5   5      195.93      134.06    108.82 o
 -11   5   5      315.80      342.01     47.22 o
  -9   5   5     1848.79     1917.92     81.51 o
  -7   5   5     3416.46     3296.99     70.37 o
  -5   5   5     3199.93     3174.71     65.82 o
  -3   5   5     1981.22     1912.31     51.88 o
  -1   5   5     2441.54     2609.50     70.73 o
   1   5   5     2914.89     2752.89     68.21 o
   3   5   5     4355.17     4370.75    106.20 o
   5   5   5     3016.67     3092.87     78.27 o
   7   5   5     2486.30     2582.10     75.10 o
   9   5   5     2018.90     2008.96    101.08 o
  11   5   5      911.07      965.57     62.44 o
  13   5   5     3111.35     2769.81    113.17 o
  15   5   5      743.07      614.16     71.37 o
  17   5   5      353.37      312.34     69.45 o
 -24   6   5      668.59      728.90    103.84 o
 -22   6   5      528.59      594.14    110.74 o
 -20   6   5      305.72      399.99     66.99 o
 -18   6   5     2110.75     2046.60    106.76 o
 -16   6   5     2561.09     2603.37    111.32 o
 -14   6   5     1176.49     1079.38    115.36 o
 -12   6   5     1724.70     1703.30     88.18 o
 -10   6   5      749.10      858.01     89.95 o
  -8   6   5     2553.82     2509.05     71.76 o
  -6   6   5     3100.07     3064.23     79.44 o
  -4   6   5     2000.57     2038.25     53.83 o
  -2   6   5     1327.47     1324.43     47.09 o
   0   6   5     1213.44     1256.40     46.19 o
   2   6   5     1650.03     1589.88     61.29 o
   4   6   5     2301.49     2300.37     71.89 o
   6   6   5     3020.07     2932.89     83.05 o
   8   6   5      516.88      592.19     53.17 o
  10   6   5     1560.91     1615.61     75.50 o
  12   6   5     1835.23     1692.80     81.71 o
  14   6   5      976.55      963.34     70.51 o
  16   6   5      779.80      720.16     77.01 o
 -23   7   5      120.11      146.18    110.95 o
 -21   7   5      943.40      911.44    122.40 o
 -19   7   5     2736.27     2749.19    194.83 o
 -17   7   5     3312.33     3492.51    137.30 o
 -15   7   5     2646.95     2637.26    115.14 o
 -13   7   5     1069.99      949.55     73.47 o
 -11   7   5      566.11      617.77     60.93 o
  -9   7   5      561.74      655.07     40.67 o
  -7   7   5     2088.64     2116.76     71.11 o
  -5   7   5     1777.67     1741.24     65.10 o
  -3   7   5      424.67      575.00     45.47 o
  -1   7   5       20.43      -19.04     31.42 o
   1   7   5      275.52      332.94     33.57 o
   3   7   5     2380.46     2425.54     74.58 o
   5   7   5     2885.50     2615.84     79.41 o
   7   7   5      629.24      715.77     50.23 o
   9   7   5     1176.30     1124.22     66.50 o
  11   7   5     1258.99     1289.58     71.62 o
  13   7   5     1400.41     1396.90     86.14 o
  15   7   5      630.18      559.50     70.81 o
 -20   8   5      412.24      433.45    125.48 o
 -18   8   5     1059.80      973.59    138.28 o
 -16   8   5     1098.18     1040.57     87.22 o
 -14   8   5     1137.18     1146.60     78.60 o
 -12   8   5      264.83      259.86     51.23 o
 -10   8   5      457.94      404.98     55.03 o
  -8   8   5     1041.66     1062.38     55.18 o
  -6   8   5     1385.15     1424.49     66.76 o
  -4   8   5     1750.86     1690.70     75.73 o
  -2   8   5       12.47       29.87     33.55 o
   0   8   5      102.05      124.60     37.86 o
   2   8   5     1638.60     1742.27     58.21 o
   4   8   5     2647.22     2731.83     73.93 o
   6   8   5      752.28      822.01     48.48 o
   8   8   5     1182.03     1224.92     60.36 o
  10   8   5      231.87      357.01     58.27 o
  12   8   5      513.33      529.47    118.73 o
 -17   9   5      150.00      145.97     79.85 o
 -15   9   5      157.04      136.57     56.78 o
 -13   9   5      545.48      496.10     62.36 o
 -11   9   5      531.65      473.78     88.52 o
  -9   9   5      474.48      454.22     91.51 o
  -7   9   5      987.78     1021.39     74.05 o
  -5   9   5      313.44      338.89     69.34 o
  -3   9   5      253.54      214.15     67.10 o
  -1   9   5      592.23      634.32     55.89 o
   1   9   5     1326.40     1301.24     70.99 o
   3   9   5      869.28      731.15     50.56 o
   5   9   5      923.31      889.71     72.68 o
   7   9   5      392.07      452.03     77.79 o
   9   9   5      123.53      121.36     85.77 o
 -14  10   5      276.86      270.74     65.15 o
 -12  10   5       57.20       85.00     75.87 o
 -10  10   5       30.17       57.16     68.14 o
  -8  10   5      341.15      301.52     59.23 o
  -6  10   5      120.57       81.16     64.40 o
  -4  10   5        4.38      -23.02     42.94 o
  -2  10   5       83.21       95.08     44.74 o
   0  10   5      216.02      318.24     85.05 o
   2  10   5        3.07      -48.66     78.25 o
   4  10   5      269.89      391.78     52.73 o
   6  10   5      394.20      614.58     64.33 o
 -28   0   6       91.84       49.08     68.88 o
 -26   0   6      658.07      687.65     91.96 o
 -24   0   6     3741.80     3587.52    121.42 o
 -22   0   6     6313.17     5873.62    157.60 o
 -20   0   6    15298.51    14750.45    321.98 o
 -18   0   6     3407.72     3347.52    105.05 o
 -16   0   6     2801.37     3034.88    189.78 o
 -14   0   6     1342.90     1130.37     55.93 o
 -12   0   6      860.56      873.06     48.53 o
 -10   0   6     4334.73     4056.83    147.42 o
  -8   0   6     7120.89     7395.48    231.95 o
  -6   0   6     3442.38     4246.30    151.98 o
  -4   0   6       62.03      105.68     38.55 o
  -2   0   6      591.75      382.27     55.73 o
   0   0   6     3264.89     2608.14    123.64 o
   2   0   6     2789.76     2529.57    130.73 o
   4   0   6     6884.94    11376.02    374.03 o
   8   0   6     6406.65    10911.84    380.53 o
  10   0   6     1316.23     1860.66    169.24 o
  12   0   6      462.03      551.26    118.14 o
  14   0   6      669.49      697.45    135.34 o
  16   0   6      129.38       76.97    114.73 o
  18   0   6        9.95       17.67    121.43 o
 -27   1   6       55.41       31.74     45.63 o
 -25   1   6      162.24      248.05     57.58 o
 -23   1   6      297.41      362.07     43.01 o
 -21   1   6     1339.49     1421.31     54.55 o
 -19   1   6      377.73      419.44     58.66 o
 -17   1   6     2938.35     2983.02     66.97 o
 -15   1   6      225.92      253.34     25.67 o
 -13   1   6     3502.59     3377.66     67.10 o
 -11   1   6     2410.97     2371.90     52.89 o
  -9   1   6     3377.66     3340.44     89.63 o
  -7   1   6      659.81      581.38     47.78 o
  -5   1   6     3029.33     3044.47     85.71 o
  -3   1   6     4510.67     4193.77    110.59 o
  -1   1   6    10026.07     9536.93    306.79 o
   1   1   6     4621.01     4712.26    131.33 o
   3   1   6     3142.97     3056.73    151.08 o
   5   1   6     5446.39     5798.04    229.66 o
   7   1   6     5595.02     7705.05    787.29 o
   9   1   6     3324.85     4347.42    566.01 o
  11   1   6     1048.32     1305.68    116.79 o
  13   1   6     1340.31     1501.46    110.16 o
  15   1   6      600.94      563.62     95.56 o
  17   1   6      605.60      578.31    100.44 o
  19   1   6      170.50      139.32     90.53 o
 -28   2   6      335.58      310.59     60.47 o
 -26   2   6       42.79       -4.07     38.37 o
 -24   2   6      197.89      190.48     40.46 o
 -22   2   6      773.48      771.16     50.41 o
 -20   2   6     1326.52     1355.98     76.10 o
 -18   2   6     2349.27     2249.61     56.89 o
 -16   2   6     1256.62     1144.54     40.70 o
 -14   2   6      787.16      831.55     34.18 o
 -12   2   6     7042.40     6891.74    113.52 o
 -10   2   6     1730.50     1672.52     52.39 o
  -8   2   6      617.99      541.99     31.83 o
  -6   2   6     2723.69     2714.40    122.18 o
  -4   2   6     6494.29     6527.17    155.14 o
  -2   2   6     1624.15     1552.35     65.59 o
   0   2   6     5652.56     5506.91    203.20 o
   2   2   6     1774.54     1727.82     68.22 o
   4   2   6     3471.35     3458.67    119.28 o
   6   2   6     2697.42     2698.76    111.08 o
   8   2   6     1416.09     1483.71     97.69 o
  10   2   6      949.44     1068.99     95.68 o
  12   2   6      450.38      562.98     86.80 o
  14   2   6       50.11       62.98     97.25 o
  16   2   6      964.70     1064.88    107.70 o
  18   2   6      760.33      815.76    137.82 o
 -27   3   6      210.70      230.53     66.01 o
 -25   3   6      232.45      282.37     54.44 o
 -23   3   6        2.91       -1.89     34.28 o
 -21   3   6      871.99      979.17     56.64 o
 -19   3   6      820.87      853.30     50.00 o
 -17   3   6        6.74       -7.06     26.54 o
 -15   3   6     1890.60     2050.47     63.70 o
 -13   3   6     5098.90     5078.36    139.94 o
 -11   3   6     4549.65     4510.56     95.99 o
  -9   3   6     2614.70     2564.37     75.94 o
  -7   3   6      431.29      384.83     30.58 o
  -5   3   6     1676.88     1505.28    116.44 o
  -3   3   6     5291.44     5597.47    140.44 o
  -1   3   6     3197.48     3127.13     99.74 o
   1   3   6     1460.25     1371.21     89.10 o
   3   3   6      940.78      901.77     48.41 o
   5   3   6      258.46      301.99     66.81 o
   7   3   6       12.69      -47.68     47.68 o
   9   3   6      325.14      277.06     59.93 o
  11   3   6      561.73      535.55     65.04 o
  13   3   6       76.98       69.83     59.69 o
  15   3   6      640.00      630.24     80.72 o
  17   3   6      385.87      239.91     85.73 o
 -26   4   6      157.72      130.70     65.02 o
 -24   4   6      107.14      139.66     60.15 o
 -22   4   6      348.45      388.69     65.37 o
 -20   4   6       47.95       40.44     45.19 o
 -18   4   6        4.81      -12.68     25.31 o
 -16   4   6       61.80       61.74     24.97 o
 -14   4   6     1211.68     1303.39     60.94 o
 -12   4   6      870.79      901.70     62.18 o
 -10   4   6     1037.37     1080.21     44.60 o
  -8   4   6      609.61      526.29     34.42 o
  -6   4   6      345.31      358.94     32.71 o
  -4   4   6     1493.42     1372.53     65.79 o
  -2   4   6     3187.49     3308.34     94.59 o
   0   4   6      828.13      878.78     58.69 o
   2   4   6       91.01       45.45     34.57 o
   4   4   6       80.99       47.27     36.99 o
   6   4   6       70.48      116.38     40.18 o
   8   4   6     1719.95     1702.20     92.83 o
  10   4   6      436.17      512.82     48.76 o
  12   4   6      139.97       76.41     57.94 o
  14   4   6      254.56      231.22     72.08 o
  16   4   6       86.20      134.90     66.18 o
 -25   5   6       46.63      121.57     65.99 o
 -23   5   6      767.57      818.87     82.92 o
 -21   5   6       25.55       41.87     55.21 o
 -19   5   6       19.18       -3.20     49.72 o
 -17   5   6       13.50       51.57     45.43 o
 -15   5   6        2.33        4.11     41.38 o
 -13   5   6       79.45       29.02     42.50 o
 -11   5   6      105.13       39.73     51.15 o
  -9   5   6       28.18       17.85     24.61 o
  -7   5   6      496.46      494.25     36.71 o
  -5   5   6      753.93      803.68     44.45 o
  -3   5   6      159.21      118.18     27.94 o
  -1   5   6      866.47      911.15     47.55 o
   1   5   6        2.20       14.44     34.21 o
   3   5   6      293.25      271.95     43.13 o
   5   5   6     1035.03     1145.00     61.96 o
   7   5   6     2477.69     2376.05     83.95 o
   9   5   6      194.53      248.56     46.54 o
  11   5   6      203.67      207.49     58.67 o
  13   5   6       15.18        0.33     57.59 o
  15   5   6       65.09       87.51     64.84 o
 -24   6   6       64.72      165.23    107.62 o
 -22   6   6       16.81       22.00     81.06 o
 -20   6   6       80.75       23.62    124.78 o
 -18   6   6      127.82       83.83     54.42 o
 -16   6   6       32.63      -30.69     46.36 o
 -14   6   6       16.11      -25.46     44.25 o
 -12   6   6       34.34        2.01     43.59 o
 -10   6   6      392.47      325.34     50.54 o
  -8   6   6        4.48       -9.03     37.40 o
  -6   6   6       40.17       25.66     24.80 o
  -4   6   6       34.36       43.85     27.13 o
  -2   6   6      865.11      886.18     53.69 o
   0   6   6      232.07      189.18     38.80 o
   2   6   6      316.22      349.47     47.32 o
   4   6   6      628.79      639.65     51.14 o
   6   6   6       43.05       98.38     38.38 o
   8   6   6      130.41       98.01     46.39 o
  10   6   6      110.96       57.84     49.11 o
  12   6   6       46.69       -3.10     76.82 o
  14   6   6       20.36       13.97     71.28 o
 -21   7   6        0.36      -16.63     57.01 o
 -19   7   6       41.27       50.74     56.17 o
 -17   7   6      197.41      233.61     60.42 o
 -15   7   6       15.79       14.00     67.65 o
 -13   7   6        7.03        1.68     43.59 o
 -11   7   6        0.50       30.14     43.25 o
  -9   7   6       66.24       66.52     44.15 o
  -7   7   6      162.51      198.47     73.00 o
  -5   7   6       42.74        7.41     34.30 o
  -3   7   6        2.03      -27.82     27.82 o
  -1   7   6      661.27      752.31     43.69 o
   1   7   6      215.70      281.98     51.95 o
   3   7   6        5.96       20.34     46.23 o
   5   7   6      587.37      525.46     60.34 o
   7   7   6      525.39      425.77     54.66 o
   9   7   6      120.12      130.48     52.15 o
  11   7   6      132.28      164.51     53.86 o
  13   7   6       24.94      101.58     62.68 o
 -20   8   6     1167.46     1073.26     93.82 o
 -18   8   6      472.67      459.99     69.63 o
 -16   8   6      294.61      295.22     66.68 o
 -14   8   6       84.83       88.14     49.85 o
 -12   8   6       71.77       62.72     46.39 o
 -10   8   6      199.34      175.42     49.93 o
  -8   8   6      256.38      307.78     54.50 o
  -6   8   6      181.77      181.41     39.69 o
  -4   8   6        5.03        3.77     36.62 o
  -2   8   6       56.28      106.37     39.98 o
   0   8   6       39.61       74.38     43.06 o
   2   8   6        2.37       -2.44     41.61 o
   4   8   6      395.62      362.78     41.26 o
   6   8   6      350.81      406.83     42.98 o
   8   8   6      663.26      601.21     59.71 o
  10   8   6       66.44      122.14     59.57 o
 -17   9   6        2.18       -5.98     57.19 o
 -15   9   6       44.17       83.74     68.52 o
 -13   9   6      351.55      357.07     61.84 o
 -11   9   6      537.48      553.27     66.72 o
  -9   9   6      764.32      695.28     69.62 o
  -7   9   6       29.07       47.26     49.95 o
  -5   9   6      817.09      702.09     56.99 o
  -3   9   6     1852.73     1716.56     77.82 o
  -1   9   6      984.09      955.99     63.06 o
   1   9   6      280.71      331.38    106.61 o
   3   9   6      257.70      408.84    130.68 o
   5   9   6       74.28      300.85     70.05 o
   7   9   6      332.40      499.40     66.38 o
 -12  10   6     1149.47     1118.43    117.71 o
 -10  10   6      338.94      308.31     95.93 o
  -8  10   6      121.01       90.33     79.17 o
  -6  10   6      908.38      994.00    145.87 o
  -4  10   6      886.39      972.47    111.75 o
  -2  10   6     1011.20      884.03     68.79 o
   0  10   6      401.17      398.64     65.36 o
   2  10   6       49.33       45.72     89.44 o
 -27   1   7      453.64      393.59     61.91 o
 -25   1   7      624.31      498.33     48.72 o
 -23   1   7      148.24      129.50     74.97 o
 -21   1   7      139.43       98.08     34.78 o
 -19   1   7        7.59      -24.84     24.84 o
 -17   1   7     1148.17     1102.60     45.33 o
 -15   1   7     2949.09     2894.12     64.97 o
 -13   1   7      237.45      269.57     25.19 o
 -11   1   7      129.15      135.57     27.26 o
  -9   1   7        1.30       12.82     26.74 o
  -7   1   7      117.09       70.97     30.11 o
  -5   1   7       30.23       38.53     45.51 o
  -3   1   7        5.06       -2.26     83.51 o
  -1   1   7      242.63      178.55     43.51 o
   1   1   7      144.16      125.59     47.87 o
   3   1   7     1087.19     1203.60    163.07 o
   5   1   7      122.94       53.12     58.56 o
   7   1   7      858.53     1036.69    110.18 o
   9   1   7      703.32      857.88     88.14 o
  11   1   7       89.79       89.48     72.82 o
  13   1   7      112.68      164.04     81.92 o
  15   1   7      213.27      194.60     90.26 o
  17   1   7       20.89      -22.80     88.70 o
 -26   2   7       27.25       15.55     38.36 o
 -24   2   7       18.48       40.87     36.19 o
 -22   2   7      299.31      305.42     40.18 o
 -20   2   7      452.20      397.20     40.40 o
 -18   2   7      844.79      856.81     55.97 o
 -16   2   7      388.95      404.42     28.24 o
 -14   2   7     1523.65     1470.30     45.45 o
 -12   2   7      732.88      690.39     39.47 o
 -10   2   7      526.97      550.63     35.69 o
  -8   2   7     1782.12     1777.29     68.59 o
  -6   2   7     4133.20     4274.68    210.46 o
  -4   2   7      264.61      259.79     39.11 o
  -2   2   7        3.42        2.29     77.21 o
   0   2   7      245.92      228.39     47.71 o
   2   2   7      660.84      622.81     49.40 o
   4   2   7       25.27      -30.63     55.58 o
   6   2   7     1542.09     1671.87    124.54 o
   8   2   7      621.17      623.38    131.05 o
  10   2   7      453.78      411.39     80.95 o
  12   2   7      171.84      158.45     78.10 o
  14   2   7      254.51      239.78     84.92 o
  16   2   7      286.83      403.99    100.82 o
 -27   3   7      153.67      155.19    144.65 o
 -25   3   7      154.56      153.50    125.80 o
 -23   3   7      171.81      182.00     37.97 o
 -21   3   7      182.68      167.11     35.32 o
 -19   3   7      208.28      236.16     43.08 o
 -17   3   7      682.77      779.14     80.88 o
 -15   3   7     1143.87     1114.13     53.02 o
 -13   3   7      399.93      386.68     26.18 o
 -11   3   7     3708.04     3617.97    107.76 o
  -9   3   7     1465.31     1366.76     52.99 o
  -7   3   7     2432.41     2256.80     79.33 o
  -5   3   7     3724.41     3703.84    109.11 o
  -3   3   7      746.15      812.69     64.48 o
  -1   3   7     2199.40     2124.48     89.51 o
   1   3   7      410.71      379.93     48.31 o
   3   3   7      949.17      947.36     62.05 o
   5   3   7     1255.98     1341.28     91.46 o
   7   3   7      392.82      514.92     75.29 o
   9   3   7       33.22       39.09     68.89 o
  11   3   7     1641.67     1717.89    115.48 o
  13   3   7      624.21      733.42    100.21 o
  15   3   7      373.75      357.86     95.05 o
 -26   4   7      759.54      680.94    174.13 o
 -24   4   7      132.38      139.97     59.18 o
 -22   4   7        4.62       51.39     76.16 o
 -20   4   7      773.58      861.30     74.70 o
 -18   4   7     3093.98     3017.10     81.21 o
 -16   4   7     3568.28     3510.54     88.21 o
 -14   4   7     5566.46     5613.18    119.32 o
 -12   4   7      790.67      847.03     44.83 o
 -10   4   7     3509.04     3541.99     86.79 o
  -8   4   7     1616.50     1679.47     60.77 o
  -6   4   7     3033.40     3036.36    111.83 o
  -4   4   7     2238.07     2091.61     84.07 o
  -2   4   7     2933.24     2872.84     95.09 o
   0   4   7     2816.95     2765.23    121.60 o
   2   4   7      143.11      158.68     47.22 o
   4   4   7       59.70      -36.66     36.66 o
   6   4   7       19.31       43.65     71.78 o
   8   4   7      323.51      355.96     58.78 o
  10   4   7     1457.64     1462.28     86.79 o
  12   4   7     1136.88     1266.42     86.60 o
  14   4   7      729.32      554.01    132.08 o
 -25   5   7      182.51      345.94    179.46 o
 -23   5   7      274.17      406.08     68.84 o
 -21   5   7      133.07      201.68     60.89 o
 -19   5   7      372.94      394.62    105.12 o
 -17   5   7      811.59      838.99    143.62 o
 -15   5   7      549.94      557.64     76.01 o
 -13   5   7      992.18      999.14     73.07 o
 -11   5   7      588.29      641.47     54.75 o
  -9   5   7     2361.50     2399.15     71.67 o
  -7   5   7     2478.26     2442.70     73.71 o
  -5   5   7     2584.34     2495.53     77.24 o
  -3   5   7     1864.00     1896.87     81.91 o
  -1   5   7      758.42      708.33     56.61 o
   1   5   7     3777.40     3506.57    113.70 o
   3   5   7     3236.00     3145.63     99.80 o
   5   5   7     1781.59     1842.55     85.06 o
   7   5   7      725.84      810.09     66.46 o
   9   5   7      731.60      812.65     70.11 o
  11   5   7      700.52      770.33     75.86 o
  13   5   7      709.98      760.77     78.41 o
 -22   6   7      687.25      711.44    160.82 o
 -20   6   7      417.44      408.38     67.90 o
 -18   6   7      759.01      823.52    119.43 o
 -16   6   7      997.94      978.65     76.41 o
 -14   6   7      508.54      476.93     60.95 o
 -12   6   7      589.65      582.42     62.69 o
 -10   6   7     1130.89     1160.67     78.07 o
  -8   6   7     1274.27     1149.43     76.75 o
  -6   6   7     4704.29     4523.12    103.30 o
  -4   6   7       17.09        5.85     38.71 o
  -2   6   7      204.55      199.45     34.10 o
   0   6   7     3107.84     3058.59     88.95 o
   2   6   7     3645.95     3589.06     98.18 o
   4   6   7     1407.20     1473.20     72.17 o
   6   6   7     1215.64     1191.47     73.15 o
   8   6   7      246.32      334.75     59.85 o
  10   6   7      687.04      594.12     68.15 o
  12   6   7      533.00      566.40     72.93 o
 -21   7   7      831.23      713.19     81.94 o
 -19   7   7      518.87      536.04    134.33 o
 -17   7   7      409.99      511.77    105.82 o
 -15   7   7      644.93      705.92     71.46 o
 -13   7   7      210.21      266.08     56.59 o
 -11   7   7       56.81       98.54     49.17 o
  -9   7   7      590.94      637.79     62.31 o
  -7   7   7     1385.05     1321.43     77.67 o
  -5   7   7       64.74       61.76     37.50 o
  -3   7   7      359.86      358.05     47.32 o
  -1   7   7      766.15      714.80     45.40 o
   1   7   7     2689.74     2451.48     83.47 o
   3   7   7     2363.92     2129.61    138.64 o
   5   7   7     1340.61     1379.94    136.74 o
   7   7   7      549.31      588.01     69.94 o
   9   7   7      411.88      330.94     62.69 o
 -18   8   7      521.03      557.66     74.19 o
 -16   8   7      386.96      412.18     66.73 o
 -14   8   7      242.63      323.49     62.00 o
 -12   8   7      111.67      137.89     54.93 o
 -10   8   7      487.39      478.98     62.83 o
  -8   8   7     1142.92     1097.42     77.62 o
  -6   8   7       74.63      128.56     70.35 o
  -4   8   7      912.78      958.92     59.94 o
  -2   8   7      474.74      537.81     53.61 o
   0   8   7      796.70      770.04     58.83 o
   2   8   7     1253.48     1308.92     63.42 o
   4   8   7     1069.11     1163.61     67.00 o
   6   8   7      190.33      319.60     58.37 o
   8   8   7       64.84       50.67     56.70 o
 -15   9   7       80.53      118.51     62.38 o
 -13   9   7       13.32        9.93     51.97 o
 -11   9   7      548.14      625.74     70.38 o
  -9   9   7      310.15      344.00     63.95 o
  -7   9   7      930.94      962.05    136.31 o
  -5   9   7      803.35      765.55    110.26 o
  -3   9   7      334.41      360.25     52.24 o
  -1   9   7      171.70      120.44     54.39 o
   1   9   7      260.00      328.62    101.85 o
   3   9   7      315.55      379.32     56.82 o
 -26   0   8     1613.10     1489.28    123.63 o
 -24   0   8      830.81      770.46     88.26 o
 -22   0   8      311.01      422.10     72.23 o
 -20   0   8     5072.94     4928.18    159.76 o
 -18   0   8       90.28       50.01     52.23 o
 -16   0   8      117.49       74.43     35.09 o
 -14   0   8      442.46      451.64    102.94 o
 -12   0   8      969.71      928.26     79.51 o
 -10   0   8       28.13      -21.08     45.98 o
  -8   0   8       36.42       -3.86     48.41 o
  -6   0   8      667.46      673.38     71.54 o
  -4   0   8     5622.04     5260.42    209.06 o
  -2   0   8     7222.73     6784.62    252.72 o
   0   0   8     3171.12     3027.29    155.33 o
   2   0   8     4818.64     4716.67    210.28 o
   4   0   8     2624.16     3052.31    173.63 o
   6   0   8      255.45      340.22    105.32 o
   8   0   8      620.50     1633.06    156.59 o
  10   0   8      258.89      605.39    126.10 o
  12   0   8       51.99       29.17    116.81 o
  14   0   8      162.60      -17.67    121.20 o
 -27   1   8       20.42       64.27     45.73 o
 -25   1   8       85.58      189.48     47.45 o
 -23   1   8      824.68      936.33     55.11 o
 -21   1   8     1499.47     1529.86     98.21 o
 -19   1   8      641.07      711.93     40.71 o
 -17   1   8      287.55      313.49     30.92 o
 -15   1   8       30.93       40.46     23.68 o
 -13   1   8     3372.65     3250.90     71.89 o
 -11   1   8     3773.46     3853.45    112.92 o
  -9   1   8     2088.60     1977.49     79.79 o
  -7   1   8     1361.62     1288.17    104.04 o
  -5   1   8     2081.40     1897.24     96.06 o
  -3   1   8     5209.53     4842.13    139.24 o
  -1   1   8     2947.40     2602.46    101.97 o
   1   1   8     6252.75     6172.44    297.18 o
   3   1   8      868.58      881.92     78.57 o
   5   1   8     1930.51     2189.82    166.32 o
   7   1   8      584.03      895.03    183.73 o
   9   1   8     1092.49     1790.88    364.62 o
  11   1   8      450.57      425.51    109.86 o
  13   1   8      300.27      349.59     94.38 o
  15   1   8      126.51      159.14     96.71 o
 -26   2   8       22.65      104.74     40.67 o
 -24   2   8     1330.66     1325.18    132.08 o
 -22   2   8     1316.69     1369.38     65.13 o
 -20   2   8      220.04      307.24     39.03 o
 -18   2   8      372.22      390.08     38.87 o
 -16   2   8     1295.55     1354.11     48.28 o
 -14   2   8      186.57      192.34     31.51 o
 -12   2   8     3428.97     3351.91     87.78 o
 -10   2   8     1968.61     1931.35     64.59 o
  -8   2   8     1301.53     1269.09     67.73 o
  -6   2   8      569.17      435.15     68.89 o
  -4   2   8     2011.82     1984.48     83.82 o
  -2   2   8     2575.54     2259.80    135.63 o
   0   2   8     5369.99     4969.57    148.83 o
   2   2   8       22.85       39.20     53.57 o
   4   2   8      224.77      213.96     65.06 o
   6   2   8     1774.91     2062.82    117.72 o
   8   2   8      767.66      832.75     91.21 o
  10   2   8      285.86      376.50     84.33 o
  12   2   8      623.27      568.03     95.84 o
  14   2   8      220.48      253.22     93.12 o
 -25   3   8      365.65      372.28    143.09 o
 -23   3   8      399.75      419.26     78.71 o
 -21   3   8      760.46      864.80     56.34 o
 -19   3   8      965.49      995.92     66.97 o
 -17   3   8      417.81      434.08     39.47 o
 -15   3   8     2417.23     2441.37     75.49 o
 -13   3   8      178.32      127.04     31.04 o
 -11   3   8      932.24      922.67     65.44 o
  -9   3   8     2152.23     2030.60     88.71 o
  -7   3   8     1217.30     1154.27     66.94 o
  -5   3   8       34.71       15.72     39.75 o
  -3   3   8      558.00      482.90     54.35 o
  -1   3   8      188.52      201.27     53.67 o
   1   3   8      858.20      801.68     60.70 o
   3   3   8      221.83      200.55     61.71 o
   5   3   8      587.45      623.44     76.85 o
   7   3   8     1920.76     2005.56    154.70 o
   9   3   8      540.12      556.64     85.73 o
  11   3   8       33.18      -57.58     78.01 o
  13   3   8      399.96      552.16     98.56 o
 -24   4   8        1.12      -13.78     56.81 o
 -22   4   8      105.90      114.03     54.25 o
 -20   4   8      126.22      194.32     53.43 o
 -18   4   8      324.98      331.27     74.01 o
 -16   4   8       66.58       94.94     59.01 o
 -14   4   8     1107.19     1168.25    138.13 o
 -12   4   8      581.97      607.73     54.77 o
 -10   4   8      169.68      154.48     32.55 o
  -8   4   8      657.71      596.93     49.25 o
  -6   4   8       40.20       84.62     43.17 o
  -4   4   8     1369.52     1369.77    207.39 o
  -2   4   8       30.21       13.42     44.84 o
   0   4   8       20.63      -19.51     45.94 o
   2   4   8      271.51      295.79     63.29 o
   4   4   8      460.46      390.71     70.65 o
   6   4   8      428.29      442.14    124.05 o
   8   4   8      463.78      540.25     84.17 o
  10   4   8      165.98      208.64     81.28 o
  12   4   8       23.66      -42.08     95.73 o
 -23   5   8       23.34       95.86     86.11 o
 -21   5   8       52.17       68.08     54.51 o
 -19   5   8        9.04       33.92     51.94 o
 -17   5   8       22.94      102.64     49.56 o
 -15   5   8       94.76       97.96     49.33 o
 -13   5   8      756.43      744.39     67.06 o
 -11   5   8      680.09      655.48     45.86 o
  -9   5   8      469.21      460.85     41.71 o
  -7   5   8        5.46        5.81     42.30 o
  -5   5   8     2133.22     1993.20     86.52 o
  -3   5   8      103.52      121.58     47.23 o
  -1   5   8      998.15      773.47     63.27 o
   1   5   8      266.31      259.25     53.87 o
   3   5   8      141.44      175.26     60.12 o
   5   5   8        3.31      -22.82     76.27 o
   7   5   8       76.78       47.61     95.34 o
   9   5   8       69.62       98.74     74.92 o
  11   5   8      250.27      223.92     84.69 o
 -22   6   8       24.71       39.59     56.67 o
 -20   6   8        1.05      -32.57     51.93 o
 -18   6   8       55.73      -38.73     54.64 o
 -16   6   8       10.46       17.65     51.04 o
 -14   6   8      200.18      192.56     51.87 o
 -12   6   8       11.05      -27.57     44.45 o
 -10   6   8        1.38       35.23     44.94 o
  -8   6   8      108.13      124.30     47.82 o
  -6   6   8       52.65       21.41     35.45 o
  -4   6   8      186.15      135.23     38.09 o
  -2   6   8       38.83        8.63     46.64 o
   0   6   8      614.07      407.66     76.51 o
   2   6   8        0.16      -56.63     83.91 o
   4   6   8       35.63       57.00     49.74 o
   6   6   8       64.82       68.71     53.49 o
   8   6   8       53.52       21.52     55.56 o
  10   6   8        0.14       90.66     75.69 o
 -19   7   8       13.04       41.08     66.39 o
 -17   7   8       18.74        1.12     50.19 o
 -15   7   8       18.48       48.13     53.79 o
 -13   7   8       18.49       44.27     50.02 o
 -11   7   8      557.94      591.89     68.24 o
  -9   7   8       56.55       76.96     46.93 o
  -7   7   8      202.77      250.62     95.86 o
  -5   7   8      296.63      270.60     59.33 o
  -3   7   8       53.57       65.69     50.86 o
  -1   7   8      218.40      261.10     87.23 o
   1   7   8      498.09      494.18     83.63 o
   3   7   8      170.20      150.16     52.23 o
   5   7   8      113.23      163.82     54.58 o
   7   7   8        2.87       -9.56     90.25 o
 -16   8   8        5.57      -24.50     54.62 o
 -14   8   8       54.14       59.85     54.69 o
 -12   8   8       15.93       12.66     52.94 o
 -10   8   8      158.25      145.45     54.34 o
  -8   8   8       13.90      -29.66     48.08 o
  -6   8   8        2.48      -40.58     50.30 o
  -4   8   8      691.86      600.78     81.78 o
  -2   8   8      161.45      251.09     83.25 o
   0   8   8      195.99      319.66    163.90 o
   2   8   8      255.47      381.31     59.76 o
   4   8   8      159.53      186.12     47.98 o
 -11   9   8      270.45      251.30     65.59 o
  -9   9   8      541.18      567.74    101.43 o
  -7   9   8      360.81      347.04     73.34 o
  -5   9   8      343.55      357.94    120.57 o
  -3   9   8      435.09      576.68    136.09 o
 -25   1   9       30.66       -3.99     43.41 o
 -23   1   9      172.55      186.17     48.41 o
 -21   1   9        1.61       38.84     49.81 o
 -19   1   9      502.51      487.51     43.84 o
 -17   1   9       16.46       30.28     25.46 o
 -15   1   9        9.95       35.20     25.36 o
 -13   1   9      170.39      190.48     33.60 o
 -11   1   9        2.28        1.94     36.95 o
  -9   1   9      389.68      396.80     48.56 o
  -7   1   9       71.68       38.92     41.33 o
  -5   1   9      175.57      265.77     68.43 o
  -3   1   9      787.68      688.84     64.70 o
  -1   1   9       63.52       45.97     53.60 o
   1   1   9      336.97      296.19     59.34 o
   3   1   9     1098.33     1158.96    110.32 o
   5   1   9        6.57       17.15     65.22 o
   7   1   9       28.45       31.83     71.49 o
   9   1   9        5.37        4.17     75.49 o
  11   1   9      130.82      241.56     87.16 o
 -24   2   9       23.46       42.32     45.76 o
 -22   2   9        8.55       29.83     34.23 o
 -20   2   9       20.29       15.56     32.56 o
 -18   2   9     2004.82     1949.42     74.63 o
 -16   2   9      767.28      725.19     45.77 o
 -14   2   9      300.03      326.10     38.53 o
 -12   2   9      151.28      145.63     33.34 o
 -10   2   9      242.20      194.06     67.08 o
  -8   2   9      156.65      174.79     44.96 o
  -6   2   9      452.15      415.38     52.19 o
  -4   2   9     1059.70      996.77     98.32 o
  -2   2   9        7.94       -1.24     66.92 o
   0   2   9      233.44      178.10     57.47 o
   2   2   9      191.03      238.90     67.55 o
   4   2   9      736.43      748.94     82.66 o
   6   2   9      955.84      814.85     87.20 o
   8   2   9       12.80       93.71     77.67 o
  10   2   9      112.91      122.99     93.25 o
 -25   3   9        1.57       54.61     76.30 o
 -23   3   9       86.22      113.12     54.01 o
 -21   3   9      110.01      131.17     52.27 o
 -19   3   9      275.70      305.39     39.94 o
 -17   3   9     2071.04     2114.42    101.49 o
 -15   3   9     1338.17     1413.25     64.48 o
 -13   3   9      298.70      304.53     52.19 o
 -11   3   9      179.63      209.47     35.84 o
  -9   3   9      679.33      771.88     60.51 o
  -7   3   9     2317.68     2227.51     93.44 o
  -5   3   9     2028.83     1941.24     93.93 o
  -3   3   9       47.61      123.27     67.69 o
  -1   3   9      486.15      436.95     54.52 o
   1   3   9      135.64      105.80     56.52 o
   3   3   9      875.12      865.27     83.27 o
   5   3   9      665.26      800.18     88.77 o
   7   3   9     1485.15     1695.64    118.31 o
   9   3   9      138.93      177.28    111.37 o
  11   3   9      142.40       88.84     87.66 o
 -24   4   9      455.85      473.05     76.85 o
 -22   4   9     1063.98      988.12    128.12 o
 -20   4   9      962.97      981.31    105.65 o
 -18   4   9      678.27      621.79     68.17 o
 -16   4   9      811.54      838.23    120.95 o
 -14   4   9     2537.86     2690.30     86.73 o
 -12   4   9       32.81       96.39     43.80 o
 -10   4   9      331.07      318.72     39.25 o
  -8   4   9      463.48      431.77     43.59 o
  -6   4   9       34.32       77.16     44.52 o
  -4   4   9     1276.27     1103.59     75.03 o
  -2   4   9       84.09      104.61     62.43 o
   0   4   9      119.13      131.06     58.78 o
   2   4   9     2150.08     1958.44    186.75 o
   4   4   9     1000.08     1003.07     89.63 o
   6   4   9      397.35      401.79     81.03 o
   8   4   9     1030.16     1029.60    100.72 o
  10   4   9      417.29      352.68    146.16 o
 -21   5   9      176.46      387.02     75.54 o
 -19   5   9      412.60      546.63    126.71 o
 -17   5   9      943.56      840.55     79.89 o
 -15   5   9      538.41      609.61     67.16 o
 -13   5   9     1015.66      975.79     77.74 o
 -11   5   9      414.53      449.49     60.53 o
  -9   5   9     1602.25     1687.53    137.35 o
  -7   5   9     1534.85     1472.84     70.25 o
  -5   5   9     2147.39     2120.58    195.21 o
  -3   5   9      953.97      867.64     67.03 o
  -1   5   9      859.75      920.41     80.90 o
   1   5   9     1060.94     1172.62     89.12 o
   3   5   9      873.29      976.02    115.94 o
   5   5   9      449.76      478.10     78.84 o
   7   5   9      405.55      453.35     84.69 o
 -20   6   9      135.82      166.07     60.11 o
 -18   6   9      973.39      967.23     83.21 o
 -16   6   9      604.49      426.52     90.00 o
 -14   6   9      108.83      144.57     58.41 o
 -12   6   9      676.00      611.32     68.82 o
 -10   6   9     1096.95      980.98     77.95 o
  -8   6   9      235.46      272.99     59.27 o
  -6   6   9     1983.63     2035.95    119.73 o
  -4   6   9     1056.80      998.41     60.83 o
  -2   6   9     1192.28     1123.26     75.44 o
   0   6   9      545.38      581.94    148.08 o
   2   6   9      608.63      710.92    161.04 o
   4   6   9      530.35      634.56     81.92 o
   6   6   9      432.62      501.03     86.29 o
 -17   7   9      117.75      143.86     66.03 o
 -15   7   9       57.27      122.35     58.24 o
 -13   7   9       73.26      163.79     55.13 o
 -11   7   9      310.36      326.88     62.80 o
  -9   7   9      980.24      993.87     76.82 o
  -7   7   9      546.95      606.86     75.72 o
  -5   7   9      582.65      611.47     69.14 o
  -3   7   9     1426.73     1278.75    111.52 o
  -1   7   9     1074.82      958.24    122.34 o
   1   7   9      658.39      560.97     89.26 o
   3   7   9      378.38      417.84     76.14 o
 -12   8   9      164.27      211.59     59.29 o
 -10   8   9      324.84      314.23     68.63 o
  -8   8   9     1055.95      946.71     90.25 o
  -6   8   9      276.02      261.53     63.50 o
  -4   8   9      178.27      127.11    146.61 o
  -2   8   9      419.04      404.76    185.60 o
 -24   0  10      590.52      505.52     80.86 o
 -22   0  10      327.23      344.40     74.98 o
 -20   0  10       12.32      118.27     83.30 o
 -18   0  10       86.59       99.89     39.89 o
 -16   0  10       13.71       34.44     75.29 o
 -14   0  10      916.40      990.48     70.28 o
 -12   0  10     1413.28     1603.00    126.79 o
 -10   0  10     2414.37     2277.63    143.19 o
  -6   0  10      555.00      474.78     87.87 o
  -4   0  10     1679.44     1406.78    120.51 o
  -2   0  10     3001.63     2858.81    168.14 o
   0   0  10       25.98       97.67     85.17 o
   2   0  10       98.55        3.64     82.97 o
   4   0  10       19.01       23.86     95.05 o
   6   0  10      377.31      628.89    122.02 o
   8   0  10      868.75     1404.93    166.26 o
 -23   1  10      494.10      536.46     59.23 o
 -21   1  10      403.33      480.54     44.87 o
 -19   1  10      235.05      261.69     39.66 o
 -17   1  10      326.33      353.86     34.42 o
 -15   1  10     1306.69     1229.58     52.69 o
 -13   1  10     1449.95     1413.66     69.32 o
 -11   1  10     2294.89     2391.62    112.94 o
  -9   1  10      747.37      829.47     66.77 o
  -7   1  10     1061.64     1011.66    103.32 o
  -5   1  10     1335.92     1216.43     82.16 o
  -3   1  10     2663.11     2325.89    107.17 o
  -1   1  10     1284.17     1229.43     97.81 o
   1   1  10      783.43      746.69     78.31 o
   3   1  10        7.94      164.09     67.82 o
   5   1  10      583.00      586.43     84.79 o
   7   1  10      420.48      525.93     87.16 o
   9   1  10      377.41      583.16    211.70 o
 -24   2  10      143.53      245.96     57.48 o
 -22   2  10      527.63      620.06     86.82 o
 -20   2  10      584.26      591.38     48.89 o
 -18   2  10      165.90      188.40     39.44 o
 -16   2  10      281.71      312.83     60.64 o
 -14   2  10      616.73      678.78     50.03 o
 -12   2  10     2132.08     2121.01    116.70 o
 -10   2  10      558.98      564.50     67.96 o
  -8   2  10      244.55      262.48     51.27 o
  -6   2  10     1003.42      912.57     70.84 o
  -4   2  10      772.10      817.57     72.43 o
  -2   2  10      287.61      300.24     60.50 o
   0   2  10      752.97      751.51     76.09 o
   2   2  10      666.87      685.78     79.55 o
   4   2  10      260.09      210.47     74.04 o
   6   2  10      349.70      445.89     83.87 o
   8   2  10      182.79      198.54     87.07 o
 -23   3  10      251.83      345.40     61.00 o
 -21   3  10      343.13      341.24     58.57 o
 -19   3  10      449.45      544.36     49.71 o
 -17   3  10       28.88       88.18     49.66 o
 -15   3  10      474.08      518.32     77.99 o
 -13   3  10      845.63      958.94     91.21 o
 -11   3  10       44.87      126.97     41.99 o
  -9   3  10       55.76       61.81     42.83 o
  -7   3  10       85.56       71.90     46.69 o
  -5   3  10       65.90       49.11     50.61 o
  -3   3  10      700.41      713.42     88.64 o
  -1   3  10      351.93      325.56     63.37 o
   1   3  10      379.95      292.62     67.49 o
   3   3  10      780.55      592.29     82.52 o
   5   3  10      206.63      265.17     78.37 o
   7   3  10      184.67      258.22     83.17 o
 -22   4  10       29.27       -5.24     73.12 o
 -20   4  10      244.53      240.33     57.94 o
 -18   4  10      209.18      199.53     64.58 o
 -16   4  10      216.65      219.37    100.26 o
 -14   4  10       81.09      139.52     49.70 o
 -12   4  10      101.27      243.48     53.23 o
 -10   4  10      115.45      216.37     87.71 o
  -8   4  10      141.51      184.41     51.17 o
  -6   4  10       81.56       48.67     70.99 o
  -4   4  10      399.83      490.26     85.50 o
  -2   4  10      204.49      269.65     64.40 o
   0   4  10       94.84      140.99     59.83 o
   2   4  10       64.56      111.51     65.63 o
   4   4  10      388.11      368.09     81.42 o
   6   4  10      255.19      271.35     83.36 o
 -19   5  10       69.48      120.06     58.65 o
 -17   5  10      351.30      338.25     61.00 o
 -15   5  10        0.32        9.35     50.68 o
 -13   5  10        9.21       12.89     49.10 o
 -11   5  10      337.23      425.24     63.84 o
  -9   5  10      870.42      855.02     61.59 o
  -7   5  10      681.72      623.27     55.52 o
  -5   5  10      123.83       69.35     50.58 o
  -3   5  10       25.92       96.51     83.05 o
  -1   5  10        1.94       28.93     59.47 o
   1   5  10        6.69        7.32     64.73 o
   3   5  10       39.98       14.63     66.79 o
 -16   6  10        3.34        5.77     61.00 o
 -14   6  10        6.68       40.80     51.95 o
 -12   6  10      299.05      295.03     60.85 o
 -10   6  10       57.28       67.36     56.27 o
  -8   6  10        9.96       29.69     49.38 o
  -6   6  10        7.85      -13.21     50.16 o
  -4   6  10        0.68      -44.39     48.61 o
  -2   6  10        0.15        9.20     60.29 o
   0   6  10       18.29       38.71     63.58 o
   2   6  10        3.20       47.78     67.64 o
 -13   7  10        3.22       28.06     95.10 o
 -11   7  10      260.95      268.34     63.80 o
  -9   7  10      180.25      200.66     74.24 o
  -7   7  10       44.73       39.52     55.78 o
  -5   7  10       78.77      -20.34     80.17 o
  -3   7  10      138.34      195.49     92.34 o
 -21   1  11       15.41       49.13     38.41 o
 -19   1  11        2.44       16.42     36.98 o
 -17   1  11       10.36        9.74     35.10 o
 -15   1  11       79.09       75.64     31.72 o
 -13   1  11      119.29       91.32     39.11 o
 -11   1  11        7.91       -0.78     69.01 o
  -9   1  11      468.74      414.25     60.85 o
  -7   1  11      114.79      198.55     53.48 o
  -5   1  11        0.59        7.96     50.15 o
  -3   1  11      109.16       88.97     55.52 o
  -1   1  11        1.09       37.69     57.83 o
   1   1  11       39.73       85.40     91.23 o
   3   1  11      168.54      183.13     74.03 o
   5   1  11       47.27       61.27     74.73 o
 -20   2  11      470.17      525.84     71.19 o
 -18   2  11       63.51       99.71     39.25 o
 -16   2  11      229.53      156.03     41.17 o
 -14   2  11        1.12       -4.41     45.89 o
 -12   2  11      154.80      163.06     42.20 o
 -10   2  11      215.99      265.01     57.12 o
  -8   2  11      366.51      333.29     57.68 o
  -6   2  11      367.12      410.13     77.00 o
  -4   2  11        1.24       67.88     52.35 o
  -2   2  11       41.22       56.80     55.97 o
   0   2  11      427.58      414.33     73.39 o
   2   2  11      474.33      467.03     78.37 o
   4   2  11       89.25      176.81     75.11 o
 -19   3  11      542.58      565.19     67.72 o
 -17   3  11      406.51      314.09     58.91 o
 -15   3  11       88.14      214.63     46.04 o
 -13   3  11      283.93      359.86     45.46 o
 -11   3  11      307.53      288.19     43.81 o
  -9   3  11      503.49      502.20     92.87 o
  -7   3  11      148.55      175.39     57.34 o
  -5   3  11      226.63      286.73     61.77 o
  -3   3  11      144.47      207.23     60.25 o
  -1   3  11      327.38      379.65     69.53 o
   1   3  11      779.72      726.39     86.70 o
   3   3  11      518.77      476.18     83.23 o
 -18   4  11      682.61      624.98     72.27 o
 -16   4  11       16.96       43.39     64.56 o
 -14   4  11      171.18      101.74     91.63 o
 -12   4  11      561.46      575.43    118.68 o
 -10   4  11       15.44       67.59     40.70 o
  -8   4  11      133.61      209.70     56.72 o
  -6   4  11      353.41      510.95    110.63 o
  -4   4  11      684.44      680.86     76.58 o
  -2   4  11      388.94      431.49     70.41 o
   0   4  11      384.93      359.76     73.93 o
 -15   5  11      484.33      517.09     71.73 o
 -13   5  11      309.88      304.10    100.46 o
 -11   5  11      747.88      834.68     81.88 o
  -9   5  11      778.11      714.31    113.11 o
  -7   5  11      934.55      940.63     99.85 o
  -5   5  11      197.75      304.76     90.44 o
  -3   5  11      274.79      304.78     95.22 o
  -1   5  11      445.30      523.72     81.25 o
  -8   6  11      599.42      598.35    101.93 o
 -18   0  12      530.50      578.27     97.16 o
 -16   0  12      516.96      619.31     65.89 o
 -14   0  12     1689.95     1574.64    146.46 o
 -10   0  12      172.07      134.92     78.52 o
  -8   0  12        9.20      104.23     71.67 o
  -6   0  12       25.64       68.81     78.28 o
  -4   0  12      312.48      412.32     98.74 o
  -2   0  12      111.33      269.92     93.67 o
   0   0  12      186.30      280.12     97.59 o
 -17   1  12      372.82      413.85     66.56 o
 -15   1  12      767.68      736.43     49.16 o
 -13   1  12      875.22      853.28    111.50 o
 -11   1  12      784.52      710.97    125.59 o
  -9   1  12      117.72      218.10     56.88 o
  -7   1  12      441.09      460.50     66.34 o
  -5   1  12      516.46      550.57     71.99 o
  -3   1  12      596.00      573.69     75.87 o
  -1   1  12      160.29      221.07     66.36 o
 -16   2  12      382.36      302.69     61.33 o
 -14   2  12      492.46      656.08     57.39 o
 -12   2  12      318.65      488.91     71.81 o
 -10   2  12      147.44      240.58    103.42 o
  -8   2  12      138.23      185.29     57.15 o
  -6   2  12      320.24      289.37     63.96 o
  -4   2  12      660.61      744.31     80.04 o
  -2   2  12      381.55      448.39     71.98 o
 -15   3  12       16.81      138.84     54.28 o
 -13   3  12       15.39       79.76     56.40 o
 -11   3  12       38.54      144.73     80.37 o
  -9   3  12      420.65      421.78    116.26 o
  -7   3  12      148.99      208.24     62.34 o
  -5   3  12      327.66      396.92     74.11 o
 -10   4  12       81.22      237.52     74.17 o
 
